# Supplementary material for: Genetically Encoded Red Photosensitizers with Enhanced Phototoxicity
Source: Int J Mol Sci. 2020 Nov 20;21(22):8800. doi: 10.3390/ijms21228800 (PMC7709005; doi:10.3390/ijms21228800)
Supplement: Supplementary file 1 [file ijms-21-08800-s001.zip]

Archive with 37 entries (35 files):
- Supplementary/
- Supplementary/ijms-979369-supplementary-2.docx
- __MACOSX/Supplementary/._ijms-979369-supplementary-2.docx
- Supplementary/Sequences/
- __MACOSX/Supplementary/._Sequences
- Supplementary/Sequences/CMV_mito_KillerRed_T2A-TagBFP pLVT.gb
- __MACOSX/Supplementary/Sequences/._CMV_mito_KillerRed_T2A-TagBFP pLVT.gb
- Supplementary/Sequences/CAG_mem_KillerRed2_T2A-TagBFP pLVT.gb
- __MACOSX/Supplementary/Sequences/._CAG_mem_KillerRed2_T2A-TagBFP pLVT.gb
- Supplementary/Sequences/Copy of CMV_mito_KillerRed_T2A-TagBFP pLVT.gb
- __MACOSX/Supplementary/Sequences/._Copy of CMV_mito_KillerRed_T2A-TagBFP pLVT.gb
- Supplementary/Sequences/CMV_EGFP_NLS pLVT.gb
- __MACOSX/Supplementary/Sequences/._CMV_EGFP_NLS pLVT.gb
- Supplementary/Sequences/CMV_mito_SuperNova2_T2A-TagBFP pLVT.gb
- __MACOSX/Supplementary/Sequences/._CMV_mito_SuperNova2_T2A-TagBFP pLVT.gb
- Supplementary/Sequences/CAG_mem_SuperNova_T2A-TagBFP pLVT.gb
- __MACOSX/Supplementary/Sequences/._CAG_mem_SuperNova_T2A-TagBFP pLVT.gb
- Supplementary/Sequences/Copy of CMV_mito_SuperNova2_T2A-TagBFP pLVT.gb
- __MACOSX/Supplementary/Sequences/._Copy of CMV_mito_SuperNova2_T2A-TagBFP pLVT.gb
- Supplementary/Sequences/CAG_mem_SuperNova2_T2A-TagBFP pLVT.gb
- __MACOSX/Supplementary/Sequences/._CAG_mem_SuperNova2_T2A-TagBFP pLVT.gb
- Supplementary/Sequences/CMV_mito_SuperNova_T2A-TagBFP pLVT.gb
- __MACOSX/Supplementary/Sequences/._CMV_mito_SuperNova_T2A-TagBFP pLVT.gb
- Supplementary/Sequences/KillerRed2 pBAD Level 1.gb
- __MACOSX/Supplementary/Sequences/._KillerRed2 pBAD Level 1.gb
- Supplementary/Sequences/CMV_mito_KillerRed2_T2A-TagBFP pLVT.gb
- __MACOSX/Supplementary/Sequences/._CMV_mito_KillerRed2_T2A-TagBFP pLVT.gb
- Supplementary/Sequences/SuperNova2 pBAD Level 1.gb
- __MACOSX/Supplementary/Sequences/._SuperNova2 pBAD Level 1.gb
- Supplementary/Sequences/Copy of CMV_mito_SuperNova_T2A-TagBFP pLVT.gb
- __MACOSX/Supplementary/Sequences/._Copy of CMV_mito_SuperNova_T2A-TagBFP pLVT.gb
- Supplementary/Sequences/SuperNova pBAD Level 1.gb
- __MACOSX/Supplementary/Sequences/._SuperNova pBAD Level 1.gb
- Supplementary/Sequences/CAG_mem_KillerRed_T2A-TagBFP pLVT.gb
- __MACOSX/Supplementary/Sequences/._CAG_mem_KillerRed_T2A-TagBFP pLVT.gb
- Supplementary/Sequences/KillerRed pBAD Level 1.gb
- __MACOSX/Supplementary/Sequences/._KillerRed pBAD Level 1.gb
