# Supplementary material for: Genetically Encoded Red Photosensitizers with Enhanced Phototoxicity
Source: Int J Mol Sci. 2020 Nov 20;21(22):8800. doi: 10.3390/ijms21228800 (PMC7709005; doi:10.3390/ijms21228800)
Supplement: Supplementary file 1 [file ijms-21-08800-s001.zip › Supplementary/Sequences/Copy of CMV_mito_KillerRed_T2A-TagBFP pLVT.gb]

LOCUS       Copy_of_CMV_mito_Killer 8283 bp ds-DNA     circular     08-OCT-2020
DEFINITION  .
FEATURES             Location/Qualifiers
     promoter        8242..8260
                     /label="T3 promoter"
                     /ApEinfo_revcolor=#9eafd2
                     /ApEinfo_fwdcolor=#9eafd2
     misc_feature    6200..6268
                     /label="signal sequence"
                     /ApEinfo_revcolor=#c6c9d1
                     /ApEinfo_fwdcolor=#c6c9d1
     misc_feature    4107..4695
                     /label="WPRE"
                     /ApEinfo_revcolor=#f8d3a9
                     /ApEinfo_fwdcolor=#f8d3a9
     misc_feature    3398..4090
                     /label="TagBFP2"
                     /ApEinfo_revcolor=#84b0dc
                     /ApEinfo_fwdcolor=#84b0dc
     CDS             5538..5606
                     /label="LacZ alpha"
                     /ApEinfo_revcolor=#84b0dc
                     /ApEinfo_fwdcolor=#84b0dc
     misc_feature    1..232
                     /label="RSV"
                     /ApEinfo_revcolor=#c7b0e3
                     /ApEinfo_fwdcolor=#c7b0e3
     misc_feature    457..582
                     /label="HIV-1 psi"
                     /ApEinfo_revcolor=#b4abac
                     /ApEinfo_fwdcolor=#b4abac
     misc_feature    2501..2608
                     /label="Human_mitohondrial_localisation_signal"
                     /ApEinfo_revcolor=#b4abac
                     /ApEinfo_fwdcolor=#b4abac
     misc_feature    8107..8128
                     /label="CAP binding site"
                     /ApEinfo_revcolor=#f58a5e
                     /ApEinfo_fwdcolor=#f58a5e
     misc_feature    6915..6920
                     /label="BsaI 3"
                     /ApEinfo_revcolor=#b4abac
                     /ApEinfo_fwdcolor=#b4abac
     CDS             6398..7057
                     /label="AmpR"
                     /ApEinfo_revcolor=#ffef86
                     /ApEinfo_fwdcolor=#ffef86
     misc_feature    234..239
                     /label="BsaI 1"
                     /ApEinfo_revcolor=#c7b0e3
                     /ApEinfo_fwdcolor=#c7b0e3
     primer_bind     8205..8225
                     /label="M13-rev"
                     /ApEinfo_revcolor=#85dae9
                     /ApEinfo_fwdcolor=#85dae9
     misc_feature    4809..5042
                     /label="3' UTR (deltaU3) = SIN"
                     /ApEinfo_revcolor=#faac61
                     /ApEinfo_fwdcolor=#faac61
     primer_bind     complement(5421..5441)
                     /label="T7"
                     /ApEinfo_revcolor=#85dae9
                     /ApEinfo_fwdcolor=#85dae9
     promoter        8143..8173
                     /label="lac promoter"
                     /ApEinfo_revcolor=#c7b0e3
                     /ApEinfo_fwdcolor=#c7b0e3
     misc_feature    3335..3397
                     /label="T2A"
                     /ApEinfo_revcolor=#c7b0e3
                     /ApEinfo_fwdcolor=#c7b0e3
     misc_feature    1804..1921
                     /label="cPPT/CTS"
                     /ApEinfo_revcolor=#faac61
                     /ApEinfo_fwdcolor=#faac61
     misc_feature    1075..1308
                     /label="RRE"
                     /ApEinfo_revcolor=#c7b0e3
                     /ApEinfo_fwdcolor=#c7b0e3
     primer_bind     8243..8262
                     /label="T3"
                     /ApEinfo_revcolor=#85dae9
                     /ApEinfo_fwdcolor=#85dae9
     primer_bind     complement(5450..5467)
                     /label="M13-fwd"
                     /ApEinfo_revcolor=#85dae9
                     /ApEinfo_fwdcolor=#85dae9
     misc_feature    6095..6199
                     /label="AmpR promoter"
                     /ApEinfo_revcolor=#9eafd2
                     /ApEinfo_fwdcolor=#9eafd2
     misc_feature    233..413
                     /label="5' LTR (truncated)"
                     /ApEinfo_revcolor=#b1ff67
                     /ApEinfo_fwdcolor=#b1ff67
     rep_origin      5628..5934
                     /label="F1 ori"
                     /ApEinfo_revcolor=#9eafd2
                     /ApEinfo_fwdcolor=#9eafd2
     misc_feature    5254..5389
                     /label="SV40 ori"
                     /ApEinfo_revcolor=#b7e6d7
                     /ApEinfo_fwdcolor=#b7e6d7
     misc_feature    4863..4868
                     /label="BsaI 2"
                     /ApEinfo_revcolor=#ff9ccd
                     /ApEinfo_fwdcolor=#ff9ccd
     rep_origin      7155..7837
                     /label="ColE1 origin"
                     /ApEinfo_revcolor=#9eafd2
                     /ApEinfo_fwdcolor=#9eafd2
     misc_feature    1945..2500
                     /label="CMV promoter"
                     /ApEinfo_revcolor=#c7b0e3
                     /ApEinfo_fwdcolor=#c7b0e3
     misc_feature    2609..3334
                     /label="KillerRed"
                     /ApEinfo_revcolor=#ff9ccd
                     /ApEinfo_fwdcolor=#ff9ccd
     misc_feature    5114..5235
                     /label="SV40 polyA"
                     /ApEinfo_revcolor=#84b0dc
                     /ApEinfo_fwdcolor=#84b0dc
     misc_binding    8177..8199
                     /label="LacO"
                     /ApEinfo_revcolor=#84b0dc
                     /ApEinfo_fwdcolor=#84b0dc
     rep_origin      5611..6066
                     /label="M13 origin"
                     /ApEinfo_revcolor=#9eafd2
                     /ApEinfo_fwdcolor=#9eafd2
ORIGIN
        1 ttaatgtagt cttatgcaat actcttgtag tcttgcaaca tggtaacgat gagttagcaa
       61 catgccttac aaggagagaa aaagcaccgt gcatgccgat tggtggaagt aaggtggtac
      121 gatcgtgcct tattaggaag gcaacagacg ggtctgacat ggattggacg aaccactgaa
      181 ttgccgcatt gcagagatat tgtatttaag tgcctagctc gatacaataa acgggCctct
      241 ctggttagac cagatctgag cctgggagct ctctggctaa ctagggaacc cactgcttaa
      301 gcctcaataa agcttgcctt gagtgcttca agtagtgtgt gcccgtctgt tgtgtgactc
      361 tggtaactag agatccctca gaccctttta gtcagtgtgg aaaatctcta gcagtggcgc
      421 ccgaacaggg acctgaaagc gaaagggaaa ccagagctct ctcgacgcag gactcggctt
      481 gctgaagcgc gcacggcaag aggcgagggg cggcgactgg tgagtacgcc aaaaattttg
      541 actagcggag gctagaagga gagagatggg tgcgagagcg tcagtattaa gcgggggaga
      601 attagatcgc gatgggaaaa aattcggtta aggccagggg gaaagaaaaa atataaatta
      661 aaacatatag tatgggcaag cagggagcta gaacgattcg cagttaatcc tggcctgtta
      721 gaaacatcag aaggctgtag acaaatactg ggacagctac aaccatccct tcagacagga
      781 tcagaagaac ttagatcatt atataataca gtagcaaccc tctattgtgt gcatcaaagg
      841 atagagataa aagacaccaa ggaagcttta gacaagatag aggaagagca aaacaaaagt
      901 aagaccaccg cacagcaagc ggccgctgat cttcagacct ggaggaggag atatgaggga
      961 caattggaga agtgaattat ataaatataa agtagtaaaa attgaaccat taggagtagc
     1021 acccaccaag gcaaagagaa gagtggtgca gagagaaaaa agagcagtgg gaataggagc
     1081 tttgttcctt gggttcttgg gagcagcagg aagcactatg ggcgcagcct caatgacgct
     1141 gacggtacag gccagacaat tattgtctgg tatagtgcag cagcagaaca atttgctgag
     1201 ggctattgag gcgcaacagc atctgttgca actcacagtc tggggcatca agcagctcca
     1261 ggcaagaatc ctggctgtgg aaagatacct aaaggatcaa cagctcctgg ggatttgggg
     1321 ttgctctgga aaactcattt gcaccactgc tgtgccttgg aatgctagtt ggagtaataa
     1381 atctctggaa cagatttgga atcacacgac ctggatggag tgggacagag aaattaacaa
     1441 ttacacaagc ttaatacact ccttaattga agaatcgcaa aaccagcaag aaaagaatga
     1501 acaagaatta ttggaattag ataaatgggc aagtttgtgg aattggttta acataacaaa
     1561 ttggctgtgg tatataaaat tattcataat gatagtagga ggcttggtag gtttaagaat
     1621 agtttttgct gtactttcta tagtgaatag agttaggcag ggatattcac cattatcgtt
     1681 tcagacccac ctcccaaccc cgaggggacc cgacaggccc gaaggaatag aagaagaagg
     1741 tggagagaga gacagagaca gatccattcg attagtgaac ggatctcgac ggtatcggtt
     1801 aacttttaaa agaaaagggg ggattggggg gtacagtgca ggggaaagaa tagtagacat
     1861 aatagcaaca gacatacaaa ctaaagaatt acaaaaacaa attacaaaaa ttcaaaattt
     1921 tccgatcacg agacTAGCgg atccggagcg ttacataact tacggtaaat ggcccgcctg
     1981 gctgaccgcc caacgacccc cgcccattga cgtcaataat gacgtatgtt cccatagtaa
     2041 cgccaatagg gactttccat tgacgtcaat gggtggagta tttacggtaa actgcccact
     2101 tggcagtaca tcaagtgtat catatgccaa gtacgccccc tattgacgtc aatgacggta
     2161 aatggcccgc ctggcattat gcccagtaca tgaccttatg ggactttcct acttggcagt
     2221 acatctacgt attagtcatc gctattacca tggtgatgcg gttttggcag tacatcaatg
     2281 ggcgtggata gcggtttgac tcacggggat ttccaagtct ccaccccatt gacgtcaatg
     2341 ggagtttgtt ttggcaccaa aatcaacggg actttccaaa atgtcgtaac aactccgccc
     2401 cattgacgca aatgggcggt aggcgtgtac ggtgggaggt ctatataagc agagctggtt
     2461 tagtgaaccg tcagatccgc tagcgctacc ggtcgccacc ATGTCCGTCC TGACGCCGCT
     2521 GCTGCTGCGG GGCTTGACAG GCTCGGCCCG GCGGCTCCCA GTGCCGCGCG CCAAGATCCA
     2581 TTCGTTGGGG GATCCACCGG TCGCCACAAT GAGAGGATCC GAGGGCGGCC CCGCCCTGTT
     2641 CCAGagtGAC ATGACCTTCA AAATCTTCAT CGACGGCGAG GTGAATGGCC AGAAGTTCAC
     2701 CATCGTGGCC GACGGCAGCA GCAAGTTCCC CCACGGCGAC TTCAACGTGC ATGCCGTGTG
     2761 CGAAACCGGC AAGCTGCCCA TGAGCTGGAA GCCCATCTGC CACCTGATCC AGTACGGCGA
     2821 GCCCTTCTTC GCCCGCTACC CCGACGGCAT CAGCCATTTC GCCCAGGAGT GCTTCCCCGA
     2881 GGGCCTGAGC ATCGACCGCA CCGTGCGCTT CGAGAACGAC GGCACCATGA CCAGCCACCA
     2941 CACCTACGAG CTGGACGACA CCTGCGTGGT GAGCCGCATC ACCGTGAACT GCGACGGCTT
     3001 CCAGCCCGAC GGCCCCATCA TGCGCGACCA GCTGGTGGAC ATCCTGCCCA ACGAAACCCA
     3061 CATGTTCCCC CACGGCCCCA ACGCCGTGCG CCAGCTGGCC TTCATCGGCT TCACCACCGC
     3121 CGACGGCGGC CTGATGATGG GCCACTTCGA CAGCAAGATG ACCTTCAACG GCAGTCGCGC
     3181 CATCGAGATC CCCGGCCCAC ATTTCGTGAC CATCATCACC AAGCAGATGA GGGACACCAG
     3241 CGACAAGCGC GACCACGTGT GCCAGCGCGA GGTGGCCTAC GCCCACAGCG TACCCCGCAT
     3301 CACCAGCGCC ATCGGTAGCG ACGAGGATTC AGGTggtagc ggagagggca gaggaagcct
     3361 tctaacatgc ggtgacgtgg aggagaatcc cggcccaatg agcgagctga ttaaggagaa
     3421 catgcacatg aagctgtaca tggagggcac cgtggacaac catcacttca agtgcacatc
     3481 cgagggcgaa ggcaagccct acgagggcac ccagaccatg agaatcaagg tggtcgaggg
     3541 cggccctctc cccttcgcct tcgacatcct ggctactagc ttcctctacg gcagcaagac
     3601 cttcatcaac cacacccagg gcatccccga cttcttcaag cagtccttcc ctgagggctt
     3661 cacatgggag agagtcacca catacgaaga tgggggcgtg ctgaccgcta cccaggacac
     3721 cagcctccag gacggctgcc tcatctacaa cgtcaagatc agaggggtga acttcacatc
     3781 caacggccct gtgatgcaga agaaaacact cggctgggag gccttcaccg aaacgctgta
     3841 ccccgctgac ggcggcctgg aaggcagaaa cgacatggcc ctgaagctcg tgggcgggag
     3901 ccatctgatc gcaaacgcca agaccacata tagatccaag aaacccgcta agaacctcaa
     3961 gatgcctggc gtctactatg tggactacag actggaaaga atcaaggagg ccaacaacga
     4021 gacctacgtc gagcagcacg aggtggcagt ggccagatac tgcgacctcc ctagcaaact
     4081 ggggcacaag TGATAAgtcg ACCGataatc aacctctgga ttacaaaatt tgtgaaagat
     4141 tgactggtat tcttaactat gttgctcctt ttacgctatg tggatacgct gctttaatgc
     4201 ctttgtatca tgctattgct tcccgtatgg ctttcatttt ctcctccttg tataaatcct
     4261 ggttgctgtc tctttatgag gagttgtggc ccgttgtcag gcaacgtggc gtggtgtgca
     4321 ctgtgtttgc tgacgcaacc cccactggtt ggggcattgc caccacctgt cagctccttt
     4381 ccgggacttt cgctttcccc ctccctattg ccacggcgga actcatcgcc gcctgccttg
     4441 cccgctgctg gacaggggct cggctgttgg gcactgacaa ttccgtggtg ttgtcgggga
     4501 agctgacgtc ctttccatgg ctgctcgcct gtgttgccac ctggattctg cgcgggacgt
     4561 ccttctgcta cgtcccttcg gccctcaatc cagcggacct tccttcccgc ggcctgctgc
     4621 cggctctgcg gcctcttccg cgtcttcgcc ttcgccctca gacgagtcgg atctcccttt
     4681 gggccgcctc cccgcatcgg gaattcgctc aagcttcgaa ttaattctgc agagctcggt
     4741 acctttaaga ccaatgactt acaaggcagc tgtagatctt agccactttt taaaagaaaa
     4801 ggggggactg gaagggctaa ttcactccca acgaagacaa gatctgcttt ttgcttgtac
     4861 tgggCctctc tggttagacc agatctgagc ctgggagctc tctggctaac tagggaaccc
     4921 actgcttaag cctcaataaa gcttgccttg agtgcttcaa gtagtgtgtg cccgtctgtt
     4981 gtgtgactct ggtaactaga gatccctcag acccttttag tcagtgtgga aaatctctag
     5041 cagtagtagt tcatgtcatc ttattattca gtatttataa cttgcaaaga aatgaatatc
     5101 agagagtgag aggaacttgt ttattgcagc ttataatggt tacaaataaa gcaatagcat
     5161 cacaaatttc acaaataaag catttttttc actgcattct agttgtggtt tgtccaaact
     5221 catcaatgta tcttatcatg tctggctcta gctatcccgc ccctaactcc gcccagttcc
     5281 gcccattctc cgccccatgg ctgactaatt ttttttattt atgcagaggc cgaggccgcc
     5341 tcggcctctg agctattcca gaagtagtga ggaggctttt ttggaggcct aggcttttgc
     5401 gtcgagacgt acccaattcg ccctatagtg agtcgtatta cgcgcgctca ctggccgtcg
     5461 ttttacaacg tcgtgactgg gaaaaccctg gcgttaccca acttaatcgc cttgcagcac
     5521 atcccccttt cgccagctgg cgtaatagcg aagaggcccg caccgatcgc ccttcccaac
     5581 agttgcgcag cctgaatggc gaatggcgcg acgcgccctg tagcggcgca ttaagcgcgg
     5641 cgggtgtggt ggttacgcgc agcgtgaccg ctacacttgc cagcgcccta gcgcccgctc
     5701 ctttcgcttt cttcccttcc tttctcgcca cgttcgccgg ctttccccgt caagctctaa
     5761 atcgggggct ccctttaggg ttccgattta gtgctttacg gcacctcgac cccaaaaaac
     5821 ttgattaggg tgatggttca cgtagtgggc catcgccctg atagacggtt tttcgccctt
     5881 tgacgttgga gtccacgttc tttaatagtg gactcttgtt ccaaactgga acaacactca
     5941 accctatctc ggtctattct tttgatttat aagggatttt gccgatttcg gcctattggt
     6001 taaaaaatga gctgatttaa caaaaattta acgcgaattt taacaaaata ttaacgttta
     6061 caatttccca ggtggcactt ttcggggaaa tgtgcgcgga acccctattt gtttattttt
     6121 ctaaatacat tcaaatatgt atccgctcat gagacaataa ccctgataaa tgcttcaata
     6181 atattgaaaa aggaagagta tgagtattca acatttccgt gtcgccctta ttcccttttt
     6241 tgcggcattt tgccttcctg tttttgctca cccagaaacg ctggtgaaag taaaagatgc
     6301 tgaagatcag ttgggtgcac gagtgggtta catcgaactg gatctcaaca gcggtaagat
     6361 ccttgagagt tttcgccccg aagaacgttt tccaatgatg agcactttta aagttctgct
     6421 atgtggcgcg gtattatccc gtattgacgc cgggcaagag caactcggtc gccgcataca
     6481 ctattctcag aatgacttgg ttgagtactc accagtcaca gaaaagcatc ttacggatgg
     6541 catgacagta agagaattat gcagtgctgc cataaccatg agtgataaca ctgcggccaa
     6601 cttacttctg acaacgatcg gaggaccgaa ggagctaacc gcttttttgc acaacatggg
     6661 ggatcatgta actcgccttg atcgttggga accggagctg aatgaagcca taccaaacga
     6721 cgagcgtgac accacgatgc ctgtagcaat ggcaacaacg ttgcgcaaac tattaactgg
     6781 cgaactactt actctagctt cccggcaaca attaatagac tggatggagg cggataaagt
     6841 tgcaggacca cttctgcgct cggcccttcc ggctggctgg tttattgctg ataaatctgg
     6901 agccggtgag cgtgggtctc gcggtatcat tgcagcactg gggccagatg gtaagccctc
     6961 ccgtatcgta gttatctaca cgacggggag tcaggcaact atggatgaac gaaatagaca
     7021 gatcgctgag ataggtgcct cactgattaa gcattggtaa ctgtcagacc aagtttactc
     7081 atatatactt tagattgatt taaaacttca tttttaattt aaaaggatct aggtgaagat
     7141 cctttttgat aatctcatga ccaaaatccc ttaacgtgag ttttcgttcc actgagcgtc
     7201 agaccccgta gaaaagatca aaggatcttc ttgagatcct ttttttctgc gcgtaatctg
     7261 ctgcttgcaa acaaaaaaac caccgctacc agcggtggtt tgtttgccgg atcaagagct
     7321 accaactctt tttccgaagg taactggctt cagcagagcg cagataccaa atactgtcct
     7381 tctagtgtag ccgtagttag gccaccactt caagaactct gtagcaccgc ctacatacct
     7441 cgctctgcta atcctgttac cagtggctgc tgccagtggc gataagtcgt gtcttaccgg
     7501 gttggactca agacgatagt taccggataa ggcgcagcgg tcgggctgaa cggggggttc
     7561 gtgcacacag cccagcttgg agcgaacgac ctacaccgaa ctgagatacc tacagcgtga
     7621 gctatgagaa agcgccacgc ttcccgaagg gagaaaggcg gacaggtatc cggtaagcgg
     7681 cagggtcgga acaggagagc gcacgaggga gcttccaggg ggaaacgcct ggtatcttta
     7741 tagtcctgtc gggtttcgcc acctctgact tgagcgtcga tttttgtgat gctcgtcagg
     7801 ggggcggagc ctatggaaaa acgccagcaa cgcggccttt ttacggttcc tggccttttg
     7861 ctggcctttt gctcacatgt tctttcctgc gttatcccct gattctgtgg ataaccgtat
     7921 taccgccttt gagtgagctg ataccgctcg ccgcagccga acgaccgagc gcagcgagtc
     7981 agtgagcgag gaagcggaag agcgcccaat acgcaaaccg cctctccccg cgcgttggcc
     8041 gattcattaa tgcagctggc acgacaggtt tcccgactgg aaagcgggca gtgagcgcaa
     8101 cgcaattaat gtgagttagc tcactcatta ggcaccccag gctttacact ttatgcttcc
     8161 ggctcgtatg ttgtgtggaa ttgtgagcgg ataacaattt cacacaggaa acagctatga
     8221 ccatgattac gccaagcgcg caattaaccc tcactaaagg gaacaaaagc tggagctgca
     8281 agc
//
