# Supplementary material for: Genetically Encoded Red Photosensitizers with Enhanced Phototoxicity
Source: Int J Mol Sci. 2020 Nov 20;21(22):8800. doi: 10.3390/ijms21228800 (PMC7709005; doi:10.3390/ijms21228800)
Supplement: Supplementary file 1 [file ijms-21-08800-s001.zip › Supplementary/Sequences/CAG_mem_SuperNova2_T2A-TagBFP pLVT.gb]

LOCUS       CAG_mem_SuperNova2_T2A- 8388 bp ds-DNA     circular     08-OCT-2020
DEFINITION  .
FEATURES             Location/Qualifiers
     CDS             5643..5711
                     /label="LacZ alpha"
                     /ApEinfo_revcolor=#84b0dc
                     /ApEinfo_fwdcolor=#84b0dc
     misc_binding    8282..8304
                     /label="LacO"
                     /ApEinfo_revcolor=#84b0dc
                     /ApEinfo_fwdcolor=#84b0dc
     misc_feature    457..582
                     /label="HIV-1 psi"
                     /ApEinfo_revcolor=#b4abac
                     /ApEinfo_fwdcolor=#b4abac
     primer_bind     complement(5555..5572)
                     /label="M13-fwd"
                     /ApEinfo_revcolor=#85dae9
                     /ApEinfo_fwdcolor=#85dae9
     promoter        8248..8278
                     /label="lac promoter"
                     /ApEinfo_revcolor=#c7b0e3
                     /ApEinfo_fwdcolor=#c7b0e3
     primer_bind     complement(5526..5546)
                     /label="T7"
                     /ApEinfo_revcolor=#85dae9
                     /ApEinfo_fwdcolor=#85dae9
     misc_feature    233..413
                     /label="5' LTR (truncated)"
                     /ApEinfo_revcolor=#b1ff67
                     /ApEinfo_fwdcolor=#b1ff67
     misc_feature    8212..8233
                     /label="CAP binding site"
                     /ApEinfo_revcolor=#f58a5e
                     /ApEinfo_fwdcolor=#f58a5e
     misc_feature    3440..3502
                     /label="T2A"
                     /ApEinfo_revcolor=#c7b0e3
                     /ApEinfo_fwdcolor=#c7b0e3
     misc_feature    5359..5494
                     /label="SV40 ori"
                     /ApEinfo_revcolor=#b7e6d7
                     /ApEinfo_fwdcolor=#b7e6d7
     rep_origin      7260..7942
                     /label="ColE1 origin"
                     /ApEinfo_revcolor=#9eafd2
                     /ApEinfo_fwdcolor=#9eafd2
     misc_feature    5219..5340
                     /label="SV40 polyA"
                     /ApEinfo_revcolor=#84b0dc
                     /ApEinfo_fwdcolor=#84b0dc
     misc_feature    1945..2656
                     /label="CAG promoter"
                     /ApEinfo_revcolor=#84b0dc
                     /ApEinfo_fwdcolor=#84b0dc
     misc_feature    7020..7025
                     /label="BsaI 3"
                     /ApEinfo_revcolor=#b4abac
                     /ApEinfo_fwdcolor=#b4abac
     misc_feature    4968..4973
                     /label="BsaI 2"
                     /ApEinfo_revcolor=#ff9ccd
                     /ApEinfo_fwdcolor=#ff9ccd
     CDS             6503..7162
                     /label="AmpR"
                     /ApEinfo_revcolor=#ffef86
                     /ApEinfo_fwdcolor=#ffef86
     misc_feature    1075..1308
                     /label="RRE"
                     /ApEinfo_revcolor=#c7b0e3
                     /ApEinfo_fwdcolor=#c7b0e3
     misc_feature    4914..5147
                     /label="3' UTR (deltaU3) = SIN"
                     /ApEinfo_revcolor=#faac61
                     /ApEinfo_fwdcolor=#faac61
     misc_feature    6305..6373
                     /label="signal sequence"
                     /ApEinfo_revcolor=#c6c9d1
                     /ApEinfo_fwdcolor=#c6c9d1
     misc_feature    234..239
                     /label="BsaI 1"
                     /ApEinfo_revcolor=#c7b0e3
                     /ApEinfo_fwdcolor=#c7b0e3
     misc_feature    4212..4800
                     /label="WPRE"
                     /ApEinfo_revcolor=#f8d3a9
                     /ApEinfo_fwdcolor=#f8d3a9
     misc_feature    6200..6304
                     /label="AmpR promoter"
                     /ApEinfo_revcolor=#9eafd2
                     /ApEinfo_fwdcolor=#9eafd2
     misc_feature    3503..4195
                     /label="TagBFP2"
                     /ApEinfo_revcolor=#84b0dc
                     /ApEinfo_fwdcolor=#84b0dc
     promoter        8347..8365
                     /label="T3 promoter"
                     /ApEinfo_revcolor=#9eafd2
                     /ApEinfo_fwdcolor=#9eafd2
     misc_feature    2717..3439
                     /label="SuperNova S10R"
                     /ApEinfo_revcolor=#f58a5e
                     /ApEinfo_fwdcolor=#f58a5e
     misc_feature    1..232
                     /label="RSV"
                     /ApEinfo_revcolor=#c7b0e3
                     /ApEinfo_fwdcolor=#c7b0e3
     rep_origin      5733..6039
                     /label="F1 ori"
                     /ApEinfo_revcolor=#9eafd2
                     /ApEinfo_fwdcolor=#9eafd2
     misc_feature    2657..2716
                     /label="Human_membrain_localisation_signal"
                     /ApEinfo_revcolor=#75c6a9
                     /ApEinfo_fwdcolor=#75c6a9
     primer_bind     8348..8367
                     /label="T3"
                     /ApEinfo_revcolor=#85dae9
                     /ApEinfo_fwdcolor=#85dae9
     rep_origin      5716..6171
                     /label="M13 origin"
                     /ApEinfo_revcolor=#9eafd2
                     /ApEinfo_fwdcolor=#9eafd2
     primer_bind     8310..8330
                     /label="M13-rev"
                     /ApEinfo_revcolor=#85dae9
                     /ApEinfo_fwdcolor=#85dae9
     misc_feature    1804..1921
                     /label="cPPT/CTS"
                     /ApEinfo_revcolor=#faac61
                     /ApEinfo_fwdcolor=#faac61
ORIGIN
        1 ttaatgtagt cttatgcaat actcttgtag tcttgcaaca tggtaacgat gagttagcaa
       61 catgccttac aaggagagaa aaagcaccgt gcatgccgat tggtggaagt aaggtggtac
      121 gatcgtgcct tattaggaag gcaacagacg ggtctgacat ggattggacg aaccactgaa
      181 ttgccgcatt gcagagatat tgtatttaag tgcctagctc gatacaataa acgggCctct
      241 ctggttagac cagatctgag cctgggagct ctctggctaa ctagggaacc cactgcttaa
      301 gcctcaataa agcttgcctt gagtgcttca agtagtgtgt gcccgtctgt tgtgtgactc
      361 tggtaactag agatccctca gaccctttta gtcagtgtgg aaaatctcta gcagtggcgc
      421 ccgaacaggg acctgaaagc gaaagggaaa ccagagctct ctcgacgcag gactcggctt
      481 gctgaagcgc gcacggcaag aggcgagggg cggcgactgg tgagtacgcc aaaaattttg
      541 actagcggag gctagaagga gagagatggg tgcgagagcg tcagtattaa gcgggggaga
      601 attagatcgc gatgggaaaa aattcggtta aggccagggg gaaagaaaaa atataaatta
      661 aaacatatag tatgggcaag cagggagcta gaacgattcg cagttaatcc tggcctgtta
      721 gaaacatcag aaggctgtag acaaatactg ggacagctac aaccatccct tcagacagga
      781 tcagaagaac ttagatcatt atataataca gtagcaaccc tctattgtgt gcatcaaagg
      841 atagagataa aagacaccaa ggaagcttta gacaagatag aggaagagca aaacaaaagt
      901 aagaccaccg cacagcaagc ggccgctgat cttcagacct ggaggaggag atatgaggga
      961 caattggaga agtgaattat ataaatataa agtagtaaaa attgaaccat taggagtagc
     1021 acccaccaag gcaaagagaa gagtggtgca gagagaaaaa agagcagtgg gaataggagc
     1081 tttgttcctt gggttcttgg gagcagcagg aagcactatg ggcgcagcct caatgacgct
     1141 gacggtacag gccagacaat tattgtctgg tatagtgcag cagcagaaca atttgctgag
     1201 ggctattgag gcgcaacagc atctgttgca actcacagtc tggggcatca agcagctcca
     1261 ggcaagaatc ctggctgtgg aaagatacct aaaggatcaa cagctcctgg ggatttgggg
     1321 ttgctctgga aaactcattt gcaccactgc tgtgccttgg aatgctagtt ggagtaataa
     1381 atctctggaa cagatttgga atcacacgac ctggatggag tgggacagag aaattaacaa
     1441 ttacacaagc ttaatacact ccttaattga agaatcgcaa aaccagcaag aaaagaatga
     1501 acaagaatta ttggaattag ataaatgggc aagtttgtgg aattggttta acataacaaa
     1561 ttggctgtgg tatataaaat tattcataat gatagtagga ggcttggtag gtttaagaat
     1621 agtttttgct gtactttcta tagtgaatag agttaggcag ggatattcac cattatcgtt
     1681 tcagacccac ctcccaaccc cgaggggacc cgacaggccc gaaggaatag aagaagaagg
     1741 tggagagaga gacagagaca gatccattcg attagtgaac ggatctcgac ggtatcggtt
     1801 aacttttaaa agaaaagggg ggattggggg gtacagtgca ggggaaagaa tagtagacat
     1861 aatagcaaca gacatacaaa ctaaagaatt acaaaaacaa attacaaaaa ttcaaaattt
     1921 tccgatcacg agacTAGCgg atccggagtt gtgactggat ctgatatcat cgtcgacatt
     1981 gattattgac tagttattaa tagtaatcaa ttacggggtc attagttcat agcccatata
     2041 tggagttccg cgttacataa cttacggtaa atggcccgcc tggctgaccg cccaacgacc
     2101 cccgcccatt gacgtcaata atgacgtatg ttcccatagt aacgccaata gggactttcc
     2161 attgacgtca atgggtggag tatttacggt aaactgccca cttggcagta catcaagtgt
     2221 atcatatgcc aagtacgccc cctattgacg tcaatgacgg taaatggccc gcctggcatt
     2281 atgcccagta catgacctta tgggactttc ctacttggca gtacatctac gtattagtca
     2341 tcgctattac catggtcgag gtgagcccca cgttctgctt cactctcccc atctcccccc
     2401 cctccccacc cccaattttg tatttattta ttttttaatt attttgtgca gcgatggggg
     2461 cggggggggg gggggcgcgc gccaggcggg gcggggcggg gcgaggggcg gggcggggcg
     2521 aggcggagag gtgcggcggc agccaatcag agcggcgcgc tccgaaagtt tccttttatg
     2581 gcgaggcggc ggcggcggcg gccctataaa aagcgaagcg cgcggcgggc gggagtcgct
     2641 gcgttgggac gccaccATGC TGTGCTGTAT GAGAAGAACC AAACAGGTTG AAAAGAATGA
     2701 TGAGGACCAA AAGATAatgg gttcagaggt cggccccgcc ctgttccagA GAgacatgac
     2761 cttcaaaatc ttcatcgacg gcgaggtgaa cggccagaag ttcaccatcg tggccgacgg
     2821 cagcagcaag ttcccccacg gcgacttcaa cgtgcatgcc gtgtgcgaaa ccggcaagct
     2881 gcccatgagc tggaagccca tctgccacct gatccagtac ggcgagccct tcttcgcccg
     2941 ctaccccgac ggcatcagcc atttcgccca ggagtgcttc cccgagggcc tgagcatcga
     3001 ccgcaccgtg cgcttcgaga acgacggcac catgaccagc caccacacct acgagctgga
     3061 cgacacctgt gtggtgagcc gcatcaccgt gaactgcgac ggcttccagc ccgacggccc
     3121 catcatgcgc gaccagctgg tggacatcct gcccagcgaa acccacatgt tcccccacgg
     3181 ccccaacgcc gtgcgccaga ccgccaccat cggcttcacc accgccgacg gcggcaagat
     3241 gatgggccac ttcgacagca agatgacctt caacggcagc cgcgccatcg agatccccgg
     3301 cccacatttc gtgaccatca tcaccaagca gacgagggac actagcgaca agcgcgacca
     3361 cgtgtgccag cgcgaggtgg cctacgccca tagcgtgccc cgcatcacca gcgccatcgg
     3421 tagcgacgag gatTCAGGTg gtagcggaga gggcagagga agccttctaa catgcggtga
     3481 cgtggaggag aatcccggcc caatgagcga gctgattaag gagaacatgc acatgaagct
     3541 gtacatggag ggcaccgtgg acaaccatca cttcaagtgc acatccgagg gcgaaggcaa
     3601 gccctacgag ggcacccaga ccatgagaat caaggtggtc gagggcggcc ctctcccctt
     3661 cgccttcgac atcctggcta ctagcttcct ctacggcagc aagaccttca tcaaccacac
     3721 ccagggcatc cccgacttct tcaagcagtc cttccctgag ggcttcacat gggagagagt
     3781 caccacatac gaagatgggg gcgtgctgac cgctacccag gacaccagcc tccaggacgg
     3841 ctgcctcatc tacaacgtca agatcagagg ggtgaacttc acatccaacg gccctgtgat
     3901 gcagaagaaa acactcggct gggaggcctt caccgaaacg ctgtaccccg ctgacggcgg
     3961 cctggaaggc agaaacgaca tggccctgaa gctcgtgggc gggagccatc tgatcgcaaa
     4021 cgccaagacc acatatagat ccaagaaacc cgctaagaac ctcaagatgc ctggcgtcta
     4081 ctatgtggac tacagactgg aaagaatcaa ggaggccaac aacgagacct acgtcgagca
     4141 gcacgaggtg gcagtggcca gatactgcga cctccctagc aaactggggc acaagTGATA
     4201 AgtcgACCGa taatcaacct ctggattaca aaatttgtga aagattgact ggtattctta
     4261 actatgttgc tccttttacg ctatgtggat acgctgcttt aatgcctttg tatcatgcta
     4321 ttgcttcccg tatggctttc attttctcct ccttgtataa atcctggttg ctgtctcttt
     4381 atgaggagtt gtggcccgtt gtcaggcaac gtggcgtggt gtgcactgtg tttgctgacg
     4441 caacccccac tggttggggc attgccacca cctgtcagct cctttccggg actttcgctt
     4501 tccccctccc tattgccacg gcggaactca tcgccgcctg ccttgcccgc tgctggacag
     4561 gggctcggct gttgggcact gacaattccg tggtgttgtc ggggaagctg acgtcctttc
     4621 catggctgct cgcctgtgtt gccacctgga ttctgcgcgg gacgtccttc tgctacgtcc
     4681 cttcggccct caatccagcg gaccttcctt cccgcggcct gctgccggct ctgcggcctc
     4741 ttccgcgtct tcgccttcgc cctcagacga gtcggatctc cctttgggcc gcctccccgc
     4801 atcgggaatt cgctcaagct tcgaattaat tctgcagagc tcggtacctt taagaccaat
     4861 gacttacaag gcagctgtag atcttagcca ctttttaaaa gaaaaggggg gactggaagg
     4921 gctaattcac tcccaacgaa gacaagatct gctttttgct tgtactgggC ctctctggtt
     4981 agaccagatc tgagcctggg agctctctgg ctaactaggg aacccactgc ttaagcctca
     5041 ataaagcttg ccttgagtgc ttcaagtagt gtgtgcccgt ctgttgtgtg actctggtaa
     5101 ctagagatcc ctcagaccct tttagtcagt gtggaaaatc tctagcagta gtagttcatg
     5161 tcatcttatt attcagtatt tataacttgc aaagaaatga atatcagaga gtgagaggaa
     5221 cttgtttatt gcagcttata atggttacaa ataaagcaat agcatcacaa atttcacaaa
     5281 taaagcattt ttttcactgc attctagttg tggtttgtcc aaactcatca atgtatctta
     5341 tcatgtctgg ctctagctat cccgccccta actccgccca gttccgccca ttctccgccc
     5401 catggctgac taattttttt tatttatgca gaggccgagg ccgcctcggc ctctgagcta
     5461 ttccagaagt agtgaggagg cttttttgga ggcctaggct tttgcgtcga gacgtaccca
     5521 attcgcccta tagtgagtcg tattacgcgc gctcactggc cgtcgtttta caacgtcgtg
     5581 actgggaaaa ccctggcgtt acccaactta atcgccttgc agcacatccc cctttcgcca
     5641 gctggcgtaa tagcgaagag gcccgcaccg atcgcccttc ccaacagttg cgcagcctga
     5701 atggcgaatg gcgcgacgcg ccctgtagcg gcgcattaag cgcggcgggt gtggtggtta
     5761 cgcgcagcgt gaccgctaca cttgccagcg ccctagcgcc cgctcctttc gctttcttcc
     5821 cttcctttct cgccacgttc gccggctttc cccgtcaagc tctaaatcgg gggctccctt
     5881 tagggttccg atttagtgct ttacggcacc tcgaccccaa aaaacttgat tagggtgatg
     5941 gttcacgtag tgggccatcg ccctgataga cggtttttcg ccctttgacg ttggagtcca
     6001 cgttctttaa tagtggactc ttgttccaaa ctggaacaac actcaaccct atctcggtct
     6061 attcttttga tttataaggg attttgccga tttcggccta ttggttaaaa aatgagctga
     6121 tttaacaaaa atttaacgcg aattttaaca aaatattaac gtttacaatt tcccaggtgg
     6181 cacttttcgg ggaaatgtgc gcggaacccc tatttgttta tttttctaaa tacattcaaa
     6241 tatgtatccg ctcatgagac aataaccctg ataaatgctt caataatatt gaaaaaggaa
     6301 gagtatgagt attcaacatt tccgtgtcgc ccttattccc ttttttgcgg cattttgcct
     6361 tcctgttttt gctcacccag aaacgctggt gaaagtaaaa gatgctgaag atcagttggg
     6421 tgcacgagtg ggttacatcg aactggatct caacagcggt aagatccttg agagttttcg
     6481 ccccgaagaa cgttttccaa tgatgagcac ttttaaagtt ctgctatgtg gcgcggtatt
     6541 atcccgtatt gacgccgggc aagagcaact cggtcgccgc atacactatt ctcagaatga
     6601 cttggttgag tactcaccag tcacagaaaa gcatcttacg gatggcatga cagtaagaga
     6661 attatgcagt gctgccataa ccatgagtga taacactgcg gccaacttac ttctgacaac
     6721 gatcggagga ccgaaggagc taaccgcttt tttgcacaac atgggggatc atgtaactcg
     6781 ccttgatcgt tgggaaccgg agctgaatga agccatacca aacgacgagc gtgacaccac
     6841 gatgcctgta gcaatggcaa caacgttgcg caaactatta actggcgaac tacttactct
     6901 agcttcccgg caacaattaa tagactggat ggaggcggat aaagttgcag gaccacttct
     6961 gcgctcggcc cttccggctg gctggtttat tgctgataaa tctggagccg gtgagcgtgg
     7021 gtctcgcggt atcattgcag cactggggcc agatggtaag ccctcccgta tcgtagttat
     7081 ctacacgacg gggagtcagg caactatgga tgaacgaaat agacagatcg ctgagatagg
     7141 tgcctcactg attaagcatt ggtaactgtc agaccaagtt tactcatata tactttagat
     7201 tgatttaaaa cttcattttt aatttaaaag gatctaggtg aagatccttt ttgataatct
     7261 catgaccaaa atcccttaac gtgagttttc gttccactga gcgtcagacc ccgtagaaaa
     7321 gatcaaagga tcttcttgag atcctttttt tctgcgcgta atctgctgct tgcaaacaaa
     7381 aaaaccaccg ctaccagcgg tggtttgttt gccggatcaa gagctaccaa ctctttttcc
     7441 gaaggtaact ggcttcagca gagcgcagat accaaatact gtccttctag tgtagccgta
     7501 gttaggccac cacttcaaga actctgtagc accgcctaca tacctcgctc tgctaatcct
     7561 gttaccagtg gctgctgcca gtggcgataa gtcgtgtctt accgggttgg actcaagacg
     7621 atagttaccg gataaggcgc agcggtcggg ctgaacgggg ggttcgtgca cacagcccag
     7681 cttggagcga acgacctaca ccgaactgag atacctacag cgtgagctat gagaaagcgc
     7741 cacgcttccc gaagggagaa aggcggacag gtatccggta agcggcaggg tcggaacagg
     7801 agagcgcacg agggagcttc cagggggaaa cgcctggtat ctttatagtc ctgtcgggtt
     7861 tcgccacctc tgacttgagc gtcgattttt gtgatgctcg tcaggggggc ggagcctatg
     7921 gaaaaacgcc agcaacgcgg cctttttacg gttcctggcc ttttgctggc cttttgctca
     7981 catgttcttt cctgcgttat cccctgattc tgtggataac cgtattaccg cctttgagtg
     8041 agctgatacc gctcgccgca gccgaacgac cgagcgcagc gagtcagtga gcgaggaagc
     8101 ggaagagcgc ccaatacgca aaccgcctct ccccgcgcgt tggccgattc attaatgcag
     8161 ctggcacgac aggtttcccg actggaaagc gggcagtgag cgcaacgcaa ttaatgtgag
     8221 ttagctcact cattaggcac cccaggcttt acactttatg cttccggctc gtatgttgtg
     8281 tggaattgtg agcggataac aatttcacac aggaaacagc tatgaccatg attacgccaa
     8341 gcgcgcaatt aaccctcact aaagggaaca aaagctggag ctgcaagc
//
