# Supplementary material for: Genetically Encoded Red Photosensitizers with Enhanced Phototoxicity
Source: Int J Mol Sci. 2020 Nov 20;21(22):8800. doi: 10.3390/ijms21228800 (PMC7709005; doi:10.3390/ijms21228800)
Supplement: Supplementary file 1 [file ijms-21-08800-s001.zip › Supplementary/Sequences/CMV_mito_SuperNova_T2A-TagBFP pLVT.gb]

LOCUS       CMV_mito_SuperNova_T2A- 8280 bp ds-DNA     circular     08-OCT-2020
DEFINITION  .
FEATURES             Location/Qualifiers
     misc_feature    234..239
                     /label="BsaI 1"
                     /ApEinfo_revcolor=#c7b0e3
                     /ApEinfo_fwdcolor=#c7b0e3
     misc_feature    2501..2608
                     /label="Human_mitohondrial_localisation_signal"
                     /ApEinfo_revcolor=#b4abac
                     /ApEinfo_fwdcolor=#b4abac
     rep_origin      7152..7834
                     /label="ColE1 origin"
                     /ApEinfo_revcolor=#9eafd2
                     /ApEinfo_fwdcolor=#9eafd2
     misc_feature    6912..6917
                     /label="BsaI 3"
                     /ApEinfo_revcolor=#b4abac
                     /ApEinfo_fwdcolor=#b4abac
     misc_feature    1075..1308
                     /label="RRE"
                     /ApEinfo_revcolor=#c7b0e3
                     /ApEinfo_fwdcolor=#c7b0e3
     CDS             5535..5603
                     /label="LacZ alpha"
                     /ApEinfo_revcolor=#84b0dc
                     /ApEinfo_fwdcolor=#84b0dc
     rep_origin      5608..6063
                     /label="M13 origin"
                     /ApEinfo_revcolor=#9eafd2
                     /ApEinfo_fwdcolor=#9eafd2
     CDS             6395..7054
                     /label="AmpR"
                     /ApEinfo_revcolor=#ffef86
                     /ApEinfo_fwdcolor=#ffef86
     misc_feature    4806..5039
                     /label="3' UTR (deltaU3) = SIN"
                     /ApEinfo_revcolor=#faac61
                     /ApEinfo_fwdcolor=#faac61
     primer_bind     8240..8259
                     /label="T3"
                     /ApEinfo_revcolor=#85dae9
                     /ApEinfo_fwdcolor=#85dae9
     misc_feature    8104..8125
                     /label="CAP binding site"
                     /ApEinfo_revcolor=#f58a5e
                     /ApEinfo_fwdcolor=#f58a5e
     misc_feature    4860..4865
                     /label="BsaI 2"
                     /ApEinfo_revcolor=#ff9ccd
                     /ApEinfo_fwdcolor=#ff9ccd
     misc_feature    3332..3394
                     /label="T2A"
                     /ApEinfo_revcolor=#c7b0e3
                     /ApEinfo_fwdcolor=#c7b0e3
     rep_origin      5625..5931
                     /label="F1 ori"
                     /ApEinfo_revcolor=#9eafd2
                     /ApEinfo_fwdcolor=#9eafd2
     misc_feature    4104..4692
                     /label="WPRE"
                     /ApEinfo_revcolor=#f8d3a9
                     /ApEinfo_fwdcolor=#f8d3a9
     misc_feature    1945..2500
                     /label="CMV promoter"
                     /ApEinfo_revcolor=#c7b0e3
                     /ApEinfo_fwdcolor=#c7b0e3
     misc_feature    6197..6265
                     /label="signal sequence"
                     /ApEinfo_revcolor=#c6c9d1
                     /ApEinfo_fwdcolor=#c6c9d1
     misc_feature    457..582
                     /label="HIV-1 psi"
                     /ApEinfo_revcolor=#b4abac
                     /ApEinfo_fwdcolor=#b4abac
     misc_feature    233..413
                     /label="5' LTR (truncated)"
                     /ApEinfo_revcolor=#b1ff67
                     /ApEinfo_fwdcolor=#b1ff67
     misc_feature    5111..5232
                     /label="SV40 polyA"
                     /ApEinfo_revcolor=#84b0dc
                     /ApEinfo_fwdcolor=#84b0dc
     misc_feature    1..232
                     /label="RSV"
                     /ApEinfo_revcolor=#c7b0e3
                     /ApEinfo_fwdcolor=#c7b0e3
     misc_feature    2609..3331
                     /label="SuperNova"
                     /ApEinfo_revcolor=#f58a5e
                     /ApEinfo_fwdcolor=#f58a5e
     promoter        8239..8257
                     /label="T3 promoter"
                     /ApEinfo_revcolor=#9eafd2
                     /ApEinfo_fwdcolor=#9eafd2
     misc_feature    3395..4087
                     /label="TagBFP2"
                     /ApEinfo_revcolor=#84b0dc
                     /ApEinfo_fwdcolor=#84b0dc
     misc_binding    8174..8196
                     /label="LacO"
                     /ApEinfo_revcolor=#84b0dc
                     /ApEinfo_fwdcolor=#84b0dc
     misc_feature    5251..5386
                     /label="SV40 ori"
                     /ApEinfo_revcolor=#b7e6d7
                     /ApEinfo_fwdcolor=#b7e6d7
     misc_feature    6092..6196
                     /label="AmpR promoter"
                     /ApEinfo_revcolor=#9eafd2
                     /ApEinfo_fwdcolor=#9eafd2
     misc_feature    1804..1921
                     /label="cPPT/CTS"
                     /ApEinfo_revcolor=#faac61
                     /ApEinfo_fwdcolor=#faac61
     primer_bind     complement(5418..5438)
                     /label="T7"
                     /ApEinfo_revcolor=#85dae9
                     /ApEinfo_fwdcolor=#85dae9
     primer_bind     complement(5447..5464)
                     /label="M13-fwd"
                     /ApEinfo_revcolor=#85dae9
                     /ApEinfo_fwdcolor=#85dae9
     promoter        8140..8170
                     /label="lac promoter"
                     /ApEinfo_revcolor=#c7b0e3
                     /ApEinfo_fwdcolor=#c7b0e3
     primer_bind     8202..8222
                     /label="M13-rev"
                     /ApEinfo_revcolor=#85dae9
                     /ApEinfo_fwdcolor=#85dae9
ORIGIN
        1 ttaatgtagt cttatgcaat actcttgtag tcttgcaaca tggtaacgat gagttagcaa
       61 catgccttac aaggagagaa aaagcaccgt gcatgccgat tggtggaagt aaggtggtac
      121 gatcgtgcct tattaggaag gcaacagacg ggtctgacat ggattggacg aaccactgaa
      181 ttgccgcatt gcagagatat tgtatttaag tgcctagctc gatacaataa acgggCctct
      241 ctggttagac cagatctgag cctgggagct ctctggctaa ctagggaacc cactgcttaa
      301 gcctcaataa agcttgcctt gagtgcttca agtagtgtgt gcccgtctgt tgtgtgactc
      361 tggtaactag agatccctca gaccctttta gtcagtgtgg aaaatctcta gcagtggcgc
      421 ccgaacaggg acctgaaagc gaaagggaaa ccagagctct ctcgacgcag gactcggctt
      481 gctgaagcgc gcacggcaag aggcgagggg cggcgactgg tgagtacgcc aaaaattttg
      541 actagcggag gctagaagga gagagatggg tgcgagagcg tcagtattaa gcgggggaga
      601 attagatcgc gatgggaaaa aattcggtta aggccagggg gaaagaaaaa atataaatta
      661 aaacatatag tatgggcaag cagggagcta gaacgattcg cagttaatcc tggcctgtta
      721 gaaacatcag aaggctgtag acaaatactg ggacagctac aaccatccct tcagacagga
      781 tcagaagaac ttagatcatt atataataca gtagcaaccc tctattgtgt gcatcaaagg
      841 atagagataa aagacaccaa ggaagcttta gacaagatag aggaagagca aaacaaaagt
      901 aagaccaccg cacagcaagc ggccgctgat cttcagacct ggaggaggag atatgaggga
      961 caattggaga agtgaattat ataaatataa agtagtaaaa attgaaccat taggagtagc
     1021 acccaccaag gcaaagagaa gagtggtgca gagagaaaaa agagcagtgg gaataggagc
     1081 tttgttcctt gggttcttgg gagcagcagg aagcactatg ggcgcagcct caatgacgct
     1141 gacggtacag gccagacaat tattgtctgg tatagtgcag cagcagaaca atttgctgag
     1201 ggctattgag gcgcaacagc atctgttgca actcacagtc tggggcatca agcagctcca
     1261 ggcaagaatc ctggctgtgg aaagatacct aaaggatcaa cagctcctgg ggatttgggg
     1321 ttgctctgga aaactcattt gcaccactgc tgtgccttgg aatgctagtt ggagtaataa
     1381 atctctggaa cagatttgga atcacacgac ctggatggag tgggacagag aaattaacaa
     1441 ttacacaagc ttaatacact ccttaattga agaatcgcaa aaccagcaag aaaagaatga
     1501 acaagaatta ttggaattag ataaatgggc aagtttgtgg aattggttta acataacaaa
     1561 ttggctgtgg tatataaaat tattcataat gatagtagga ggcttggtag gtttaagaat
     1621 agtttttgct gtactttcta tagtgaatag agttaggcag ggatattcac cattatcgtt
     1681 tcagacccac ctcccaaccc cgaggggacc cgacaggccc gaaggaatag aagaagaagg
     1741 tggagagaga gacagagaca gatccattcg attagtgaac ggatctcgac ggtatcggtt
     1801 aacttttaaa agaaaagggg ggattggggg gtacagtgca ggggaaagaa tagtagacat
     1861 aatagcaaca gacatacaaa ctaaagaatt acaaaaacaa attacaaaaa ttcaaaattt
     1921 tccgatcacg agacTAGCgg atccggagcg ttacataact tacggtaaat ggcccgcctg
     1981 gctgaccgcc caacgacccc cgcccattga cgtcaataat gacgtatgtt cccatagtaa
     2041 cgccaatagg gactttccat tgacgtcaat gggtggagta tttacggtaa actgcccact
     2101 tggcagtaca tcaagtgtat catatgccaa gtacgccccc tattgacgtc aatgacggta
     2161 aatggcccgc ctggcattat gcccagtaca tgaccttatg ggactttcct acttggcagt
     2221 acatctacgt attagtcatc gctattacca tggtgatgcg gttttggcag tacatcaatg
     2281 ggcgtggata gcggtttgac tcacggggat ttccaagtct ccaccccatt gacgtcaatg
     2341 ggagtttgtt ttggcaccaa aatcaacggg actttccaaa atgtcgtaac aactccgccc
     2401 cattgacgca aatgggcggt aggcgtgtac ggtgggaggt ctatataagc agagctggtt
     2461 tagtgaaccg tcagatccgc tagcgctacc ggtcgccacc ATGTCCGTCC TGACGCCGCT
     2521 GCTGCTGCGG GGCTTGACAG GCTCGGCCCG GCGGCTCCCA GTGCCGCGCG CCAAGATCCA
     2581 TTCGTTGGGG GATCCACCGG TCGCCACAat gggttcagag gtcggccccg ccctgttcca
     2641 gAGTgacatg accttcaaaa tcttcatcga cggcgaggtg aacggccaga agttcaccat
     2701 cgtggccgac ggcagcagca agttccccca cggcgacttc aacgtgcatg ccgtgtgcga
     2761 aaccggcaag ctgcccatga gctggaagcc catctgccac ctgatccagt acggcgagcc
     2821 cttcttcgcc cgctaccccg acggcatcag ccatttcgcc caggagtgct tccccgaggg
     2881 cctgagcatc gaccgcaccg tgcgcttcga gaacgacggc accatgacca gccaccacac
     2941 ctacgagctg gacgacacct gtgtggtgag ccgcatcacc gtgaactgcg acggcttcca
     3001 gcccgacggc cccatcatgc gcgaccagct ggtggacatc ctgcccagcg aaacccacat
     3061 gttcccccac ggccccaacg ccgtgcgcca gaccgccacc atcggcttca ccaccgccga
     3121 cggcggcaag atgatgggcc acttcgacag caagatgacc ttcaacggca gccgcgccat
     3181 cgagatcccc ggcccacatt tcgtgaccat catcaccaag cagacgaggg acactagcga
     3241 caagcgcgac cacgtgtgcc agcgcgaggt ggcctacgcc catagcgtgc cccgcatcac
     3301 cagcgccatc ggtagcgacg aggatTCAGG Tggtagcgga gagggcagag gaagccttct
     3361 aacatgcggt gacgtggagg agaatcccgg cccaatgagc gagctgatta aggagaacat
     3421 gcacatgaag ctgtacatgg agggcaccgt ggacaaccat cacttcaagt gcacatccga
     3481 gggcgaaggc aagccctacg agggcaccca gaccatgaga atcaaggtgg tcgagggcgg
     3541 ccctctcccc ttcgccttcg acatcctggc tactagcttc ctctacggca gcaagacctt
     3601 catcaaccac acccagggca tccccgactt cttcaagcag tccttccctg agggcttcac
     3661 atgggagaga gtcaccacat acgaagatgg gggcgtgctg accgctaccc aggacaccag
     3721 cctccaggac ggctgcctca tctacaacgt caagatcaga ggggtgaact tcacatccaa
     3781 cggccctgtg atgcagaaga aaacactcgg ctgggaggcc ttcaccgaaa cgctgtaccc
     3841 cgctgacggc ggcctggaag gcagaaacga catggccctg aagctcgtgg gcgggagcca
     3901 tctgatcgca aacgccaaga ccacatatag atccaagaaa cccgctaaga acctcaagat
     3961 gcctggcgtc tactatgtgg actacagact ggaaagaatc aaggaggcca acaacgagac
     4021 ctacgtcgag cagcacgagg tggcagtggc cagatactgc gacctcccta gcaaactggg
     4081 gcacaagTGA TAAgtcgACC Gataatcaac ctctggatta caaaatttgt gaaagattga
     4141 ctggtattct taactatgtt gctcctttta cgctatgtgg atacgctgct ttaatgcctt
     4201 tgtatcatgc tattgcttcc cgtatggctt tcattttctc ctccttgtat aaatcctggt
     4261 tgctgtctct ttatgaggag ttgtggcccg ttgtcaggca acgtggcgtg gtgtgcactg
     4321 tgtttgctga cgcaaccccc actggttggg gcattgccac cacctgtcag ctcctttccg
     4381 ggactttcgc tttccccctc cctattgcca cggcggaact catcgccgcc tgccttgccc
     4441 gctgctggac aggggctcgg ctgttgggca ctgacaattc cgtggtgttg tcggggaagc
     4501 tgacgtcctt tccatggctg ctcgcctgtg ttgccacctg gattctgcgc gggacgtcct
     4561 tctgctacgt cccttcggcc ctcaatccag cggaccttcc ttcccgcggc ctgctgccgg
     4621 ctctgcggcc tcttccgcgt cttcgccttc gccctcagac gagtcggatc tccctttggg
     4681 ccgcctcccc gcatcgggaa ttcgctcaag cttcgaatta attctgcaga gctcggtacc
     4741 tttaagacca atgacttaca aggcagctgt agatcttagc cactttttaa aagaaaaggg
     4801 gggactggaa gggctaattc actcccaacg aagacaagat ctgctttttg cttgtactgg
     4861 gCctctctgg ttagaccaga tctgagcctg ggagctctct ggctaactag ggaacccact
     4921 gcttaagcct caataaagct tgccttgagt gcttcaagta gtgtgtgccc gtctgttgtg
     4981 tgactctggt aactagagat ccctcagacc cttttagtca gtgtggaaaa tctctagcag
     5041 tagtagttca tgtcatctta ttattcagta tttataactt gcaaagaaat gaatatcaga
     5101 gagtgagagg aacttgttta ttgcagctta taatggttac aaataaagca atagcatcac
     5161 aaatttcaca aataaagcat ttttttcact gcattctagt tgtggtttgt ccaaactcat
     5221 caatgtatct tatcatgtct ggctctagct atcccgcccc taactccgcc cagttccgcc
     5281 cattctccgc cccatggctg actaattttt tttatttatg cagaggccga ggccgcctcg
     5341 gcctctgagc tattccagaa gtagtgagga ggcttttttg gaggcctagg cttttgcgtc
     5401 gagacgtacc caattcgccc tatagtgagt cgtattacgc gcgctcactg gccgtcgttt
     5461 tacaacgtcg tgactgggaa aaccctggcg ttacccaact taatcgcctt gcagcacatc
     5521 cccctttcgc cagctggcgt aatagcgaag aggcccgcac cgatcgccct tcccaacagt
     5581 tgcgcagcct gaatggcgaa tggcgcgacg cgccctgtag cggcgcatta agcgcggcgg
     5641 gtgtggtggt tacgcgcagc gtgaccgcta cacttgccag cgccctagcg cccgctcctt
     5701 tcgctttctt cccttccttt ctcgccacgt tcgccggctt tccccgtcaa gctctaaatc
     5761 gggggctccc tttagggttc cgatttagtg ctttacggca cctcgacccc aaaaaacttg
     5821 attagggtga tggttcacgt agtgggccat cgccctgata gacggttttt cgccctttga
     5881 cgttggagtc cacgttcttt aatagtggac tcttgttcca aactggaaca acactcaacc
     5941 ctatctcggt ctattctttt gatttataag ggattttgcc gatttcggcc tattggttaa
     6001 aaaatgagct gatttaacaa aaatttaacg cgaattttaa caaaatatta acgtttacaa
     6061 tttcccaggt ggcacttttc ggggaaatgt gcgcggaacc cctatttgtt tatttttcta
     6121 aatacattca aatatgtatc cgctcatgag acaataaccc tgataaatgc ttcaataata
     6181 ttgaaaaagg aagagtatga gtattcaaca tttccgtgtc gcccttattc ccttttttgc
     6241 ggcattttgc cttcctgttt ttgctcaccc agaaacgctg gtgaaagtaa aagatgctga
     6301 agatcagttg ggtgcacgag tgggttacat cgaactggat ctcaacagcg gtaagatcct
     6361 tgagagtttt cgccccgaag aacgttttcc aatgatgagc acttttaaag ttctgctatg
     6421 tggcgcggta ttatcccgta ttgacgccgg gcaagagcaa ctcggtcgcc gcatacacta
     6481 ttctcagaat gacttggttg agtactcacc agtcacagaa aagcatctta cggatggcat
     6541 gacagtaaga gaattatgca gtgctgccat aaccatgagt gataacactg cggccaactt
     6601 acttctgaca acgatcggag gaccgaagga gctaaccgct tttttgcaca acatggggga
     6661 tcatgtaact cgccttgatc gttgggaacc ggagctgaat gaagccatac caaacgacga
     6721 gcgtgacacc acgatgcctg tagcaatggc aacaacgttg cgcaaactat taactggcga
     6781 actacttact ctagcttccc ggcaacaatt aatagactgg atggaggcgg ataaagttgc
     6841 aggaccactt ctgcgctcgg cccttccggc tggctggttt attgctgata aatctggagc
     6901 cggtgagcgt gggtctcgcg gtatcattgc agcactgggg ccagatggta agccctcccg
     6961 tatcgtagtt atctacacga cggggagtca ggcaactatg gatgaacgaa atagacagat
     7021 cgctgagata ggtgcctcac tgattaagca ttggtaactg tcagaccaag tttactcata
     7081 tatactttag attgatttaa aacttcattt ttaatttaaa aggatctagg tgaagatcct
     7141 ttttgataat ctcatgacca aaatccctta acgtgagttt tcgttccact gagcgtcaga
     7201 ccccgtagaa aagatcaaag gatcttcttg agatcctttt tttctgcgcg taatctgctg
     7261 cttgcaaaca aaaaaaccac cgctaccagc ggtggtttgt ttgccggatc aagagctacc
     7321 aactcttttt ccgaaggtaa ctggcttcag cagagcgcag ataccaaata ctgtccttct
     7381 agtgtagccg tagttaggcc accacttcaa gaactctgta gcaccgccta catacctcgc
     7441 tctgctaatc ctgttaccag tggctgctgc cagtggcgat aagtcgtgtc ttaccgggtt
     7501 ggactcaaga cgatagttac cggataaggc gcagcggtcg ggctgaacgg ggggttcgtg
     7561 cacacagccc agcttggagc gaacgaccta caccgaactg agatacctac agcgtgagct
     7621 atgagaaagc gccacgcttc ccgaagggag aaaggcggac aggtatccgg taagcggcag
     7681 ggtcggaaca ggagagcgca cgagggagct tccaggggga aacgcctggt atctttatag
     7741 tcctgtcggg tttcgccacc tctgacttga gcgtcgattt ttgtgatgct cgtcaggggg
     7801 gcggagccta tggaaaaacg ccagcaacgc ggccttttta cggttcctgg ccttttgctg
     7861 gccttttgct cacatgttct ttcctgcgtt atcccctgat tctgtggata accgtattac
     7921 cgcctttgag tgagctgata ccgctcgccg cagccgaacg accgagcgca gcgagtcagt
     7981 gagcgaggaa gcggaagagc gcccaatacg caaaccgcct ctccccgcgc gttggccgat
     8041 tcattaatgc agctggcacg acaggtttcc cgactggaaa gcgggcagtg agcgcaacgc
     8101 aattaatgtg agttagctca ctcattaggc accccaggct ttacacttta tgcttccggc
     8161 tcgtatgttg tgtggaattg tgagcggata acaatttcac acaggaaaca gctatgacca
     8221 tgattacgcc aagcgcgcaa ttaaccctca ctaaagggaa caaaagctgg agctgcaagc
//
