# Supplementary material for: Genetically Encoded Red Photosensitizers with Enhanced Phototoxicity
Source: Int J Mol Sci. 2020 Nov 20;21(22):8800. doi: 10.3390/ijms21228800 (PMC7709005; doi:10.3390/ijms21228800)
Supplement: Supplementary file 1 [file ijms-21-08800-s001.zip › Supplementary/Sequences/SuperNova2 pBAD Level 1.gb]

LOCUS       SuperNova2_pBAD_Level_1 4730 bp ds-DNA     circular     08-OCT-2020
DEFINITION  .
FEATURES             Location/Qualifiers
     misc_feature    1087..1092
                     /label="Stop codons"
                     /ApEinfo_revcolor=#d6b295
                     /ApEinfo_fwdcolor=#d6b295
     misc_feature    1265..1269
                     /label="bsa"
                     /ApEinfo_revcolor=#f58a5e
                     /ApEinfo_fwdcolor=#f58a5e
     misc_feature    364..1086
                     /label="SuperNova S10R"
                     /ApEinfo_revcolor=#f58a5e
                     /ApEinfo_fwdcolor=#f58a5e
     misc_feature    1301..1387
                     /label="rob T1 terminator"
                     /ApEinfo_revcolor=#b7e6d7
                     /ApEinfo_fwdcolor=#b7e6d7
     misc_feature    1..285
                     /label="pBAD promoter"
                     /ApEinfo_revcolor=#b7e6d7
                     /ApEinfo_fwdcolor=#b7e6d7
     misc_feature    2321..2350
                     /label="2"
                     /ApEinfo_revcolor=#c6c9d1
                     /ApEinfo_fwdcolor=#c6c9d1
     misc_feature    2478..3704
                     /label="pBR322"
                     /ApEinfo_revcolor=#b7e6d7
                     /ApEinfo_fwdcolor=#b7e6d7
     misc_feature    1252..1282
                     /label="1"
                     /ApEinfo_revcolor=#85dae9
                     /ApEinfo_fwdcolor=#85dae9
     misc_feature    complement(1131..1148)
                     /label="pBAD rev"
                     /ApEinfo_revcolor=#b4abac
                     /ApEinfo_fwdcolor=#b4abac
     misc_feature    2332..2337
                     /label="bsa"
                     /ApEinfo_revcolor=#b1ff67
                     /ApEinfo_fwdcolor=#b1ff67
ORIGIN
        1 aagaaaccaa ttgtccatat tgcatcagac attgccgtca ctgcgtcttt tactggctct
       61 tctcgctaac caaaccggta accccgctta ttaaaagcat tctgtaacaa agcgggacca
      121 aagccatgac aaaaacgcgt aacaaaagtg tctataatca cggcagaaaa gtccacattg
      181 attatttgca cggcgtcaca ctttgctatg ccatagcatt tttatccata agattagcgg
      241 atcctacctg acgcttttta tcgcaactct ctactgtttc tccatacccg ttttttgggc
      301 taacaggagg aattaaccat ggggggttct catcatcatc atcatcatgg aatggctagc
      361 GCAatgggtt cagaggtcgg ccccgccctg ttccagAGAg acatgacctt caaaatcttc
      421 atcgacggcg aggtgaacgg ccagaagttc accatcgtgg ccgacggcag cagcaagttc
      481 ccccacggcg acttcaacgt gcatgccgtg tgcgaaaccg gcaagctgcc catgagctgg
      541 aagcccatct gccacctgat ccagtacggc gagcccttct tcgcccgcta ccccgacggc
      601 atcagccatt tcgcccagga gtgcttcccc gagggcctga gcatcgaccg caccgtgcgc
      661 ttcgagaacg acggcaccat gaccagccac cacacctacg agctggacga cacctgtgtg
      721 gtgagccgca tcaccgtgaa ctgcgacggc ttccagcccg acggccccat catgcgcgac
      781 cagctggtgg acatcctgcc cagcgaaacc cacatgttcc cccacggccc caacgccgtg
      841 cgccagaccg ccaccatcgg cttcaccacc gccgacggcg gcaagatgat gggccacttc
      901 gacagcaaga tgaccttcaa cggcagccgc gccatcgaga tccccggccc acatttcgtg
      961 accatcatca ccaagcagac gagggacact agcgacaagc gcgaccacgt gtgccagcgc
     1021 gaggtggcct acgcccatag cgtgccccgc atcaccagcg ccatcggtag cgacgaggat
     1081 TCAGGTtaat gaaagcttgg ctgttttggc ggatgagaga agattttcag cctgatacag
     1141 attaaatcag aacgcagaag cggtctgata aaacagaatt tgcctggcgg cagtagcgcg
     1201 gtggtcccac ctgaccccat gccgaactca gaagtgaaac gccgtagcgc cgatggtagt
     1261 gtggggCctc cccatgcgag agtagggaac tgccaggcat caaataaaac gaaaggctca
     1321 gtcgaaagac tgggcctttc gttttatctg ttgtttgtcg gtgaacgctc tcctgagtag
     1381 gacaaatccg ccgggagcgg atttgaacgt tgcgaagcaa cggcccggag ggtggcgggc
     1441 aggacgcccg ccataaactg ccaggcatca aattaagcag aaggccatcc tgacggatgg
     1501 cctttttgcg tttctacaaa ctcttttgtt tatttttcta aatacattca aatatgtatc
     1561 cgctcatgag acaataaccc tgataaatgc ttcaataata ttgaaaaagg aagagtatga
     1621 gtattcaaca tttccgtgtc gcccttattc ccttttttgc ggcattttgc cttcctgttt
     1681 ttgctcaccc agaaacgctg gtgaaagtaa aagatgctga agatcagttg ggtgcacgag
     1741 tgggttacat cgaactggat ctcaacagcg gtaagatcct tgagagtttt cgccccgaag
     1801 aacgttttcc aatgatgagc acttttaaag ttctgctatg tggcgcggta ttatcccgtg
     1861 ttgacgccgg gcaagagcaa ctcggtcgcc gcatacacta ttctcagaat gacttggttg
     1921 agtactcacc agtcacagaa aagcatctta cggatggcat gacagtaaga gaattatgca
     1981 gtgctgccat aaccatgagt gataacactg cggccaactt acttctgaca acgatcggag
     2041 gaccgaagga gctaaccgct tttttgcaca acatggggga tcatgtaact cgccttgatc
     2101 gttgggaacc ggagctgaat gaagccatac caaacgacga gcgtgacacc acgatgcctg
     2161 tagcaatggc aacaacgttg cgcaaactat taactggcga actacttact ctagcttccc
     2221 ggcaacaatt aatagactgg atggaggcgg ataaagttgc aggaccactt ctgcgctcgg
     2281 cccttccggc tggctggttt attgctgata aatctggagc cggtgagcgt gggtcCcgcg
     2341 gtatcattgc agcactgggg ccagatggta agccctcccg tatcgtagtt atctacacga
     2401 cggggagtca ggcaactatg gatgaacgaa atagacagat cgctgagata ggtgcctcac
     2461 tgattaagca ttggtaactg tcagaccaag tttactcata tatactttag attgatttaa
     2521 aacttcattt ttaatttaaa aggatctagg tgaagatcct ttttgataat ctcatgacca
     2581 aaatccctta acgtgagttt tcgttccact gagcgtcaga ccccgtagaa aagatcaaag
     2641 gatcttcttg agatcctttt tttctgcgcg taatctgctg cttgcaaaca aaaaaaccac
     2701 cgctaccagc ggtggtttgt ttgccggatc aagagctacc aactcttttt ccgaaggtaa
     2761 ctggcttcag cagagcgcag ataccaaata ctgtccttct agtgtagccg tagttaggcc
     2821 accacttcaa gaactctgta gcaccgccta catacctcgc tctgctaatc ctgttaccag
     2881 tggctgctgc cagtggcgat aagtcgtgtc ttaccgggtt ggactcaaga cgatagttac
     2941 cggataaggc gcagcggtcg ggctgaacgg ggggttcgtg cacacagccc agcttggagc
     3001 gaacgaccta caccgaactg agatacctac agcgtgagct atgagaaagc gccacgcttc
     3061 ccgaagggag aaaggcggac aggtatccgg taagcggcag ggtcggaaca ggagagcgca
     3121 cgagggagct tccaggggga aacgcctggt atctttatag tcctgtcggg tttcgccacc
     3181 tctgacttga gcgtcgattt ttgtgatgct cgtcaggggg gcggagccta tggaaaaacg
     3241 ccagcaacgc ggccttttta cggttcctgg ccttttgctg gccttttgct cacatgttct
     3301 ttcctgcgtt atcccctgat tctgtggata accgtattac cgcctttgag tgagctgata
     3361 ccgctcgccg cagccgaacg accgagcgca gcgagtcagt gagcgaggaa gcggaagagc
     3421 gcctgatgcg gtattttctc cttacgcatc tgtgcggtat ttcacaccgc atatggtgca
     3481 ctctcagtac aatctgctct gatgccgcat agttaagcca gtatacactc cgctatcgct
     3541 acgtgactgg gtcatggctg cgccccgaca cccgccaaca cccgctgacg cgccctgacg
     3601 ggcttgtctg ctcccggcat ccgcttacag acaagctgtg accgtctccg ggagctgcat
     3661 gtgtcagagg ttttcaccgt catcaccgaa acgcgcgagg cagcagatca attcgcgcgc
     3721 gaaggcgaag cggcatgcat aatgtgcctg tcaaatggac gaagcaggga ttctgcaaac
     3781 cctatgctac tccgtcaagc cgtcaattgt ctgattcgtt accaattatg acaacttgac
     3841 ggctacatca ttcacttttt cttcacaacc ggcacggaac tcgctcgggc tggccccggt
     3901 gcatttttta aatacccgcg agaaatagag ttgatcgtca aaaccaacat tgcgaccgac
     3961 ggtggcgata ggcatccggg tggtgctcaa aagcagcttc gcctggctga tacgttggtc
     4021 ctcgcgccag cttaagacgc taatccctaa ctgctggcgg aaaagatgtg acagacgcga
     4081 cggcgacaag caaacatgct gtgcgacgct ggcgatatca aaattgctgt ctgccaggtg
     4141 atcgctgatg tactgacaag cctcgcgtac ccgattatcc atcggtggat ggagcgactc
     4201 gttaatcgct tccatgcgcc gcagtaacaa ttgctcaagc agatttatcg ccagcagctc
     4261 cgaatagcgc ccttcccctt gcccggcgtt aatgatttgc ccaaacaggt cgctgaaatg
     4321 cggctggtgc gcttcatccg ggcgaaagaa ccccgtattg gcaaatattg acggccagtt
     4381 aagccattca tgccagtagg cgcgcggacg aaagtaaacc cactggtgat accattcgcg
     4441 agcctccgga tgacgaccgt agtgatgaat ctctcctggc gggaacagca aaatatcacc
     4501 cggtcggcaa acaaattctc gtccctgatt tttcaccacc ccctgaccgc gaatggtgag
     4561 attgagaata taacctttca ttcccagcgg tcggtcgata aaaaaatcga gataaccgtt
     4621 ggcctcaatc ggcgttaaac ccgccaccag atgggcatta aacgagtatc ccggcagcag
     4681 gggatcattt tgcgcttcag ccatactttt catactcccg ccattcagag
//
