# Supplementary material for: Genetically Encoded Red Photosensitizers with Enhanced Phototoxicity
Source: Int J Mol Sci. 2020 Nov 20;21(22):8800. doi: 10.3390/ijms21228800 (PMC7709005; doi:10.3390/ijms21228800)
Supplement: Supplementary file 1 [file ijms-21-08800-s001.zip › Supplementary/Sequences/CAG_mem_KillerRed_T2A-TagBFP pLVT.gb]

LOCUS       CAG_mem_KillerRed_T2A-T 8391 bp ds-DNA     circular     08-OCT-2020
DEFINITION  .
FEATURES             Location/Qualifiers
     promoter        8251..8281
                     /label="lac promoter"
                     /ApEinfo_revcolor=#c7b0e3
                     /ApEinfo_fwdcolor=#c7b0e3
     misc_feature    1804..1921
                     /label="cPPT/CTS"
                     /ApEinfo_revcolor=#faac61
                     /ApEinfo_fwdcolor=#faac61
     primer_bind     complement(5529..5549)
                     /label="T7"
                     /ApEinfo_revcolor=#85dae9
                     /ApEinfo_fwdcolor=#85dae9
     misc_feature    8215..8236
                     /label="CAP binding site"
                     /ApEinfo_revcolor=#f58a5e
                     /ApEinfo_fwdcolor=#f58a5e
     misc_feature    5362..5497
                     /label="SV40 ori"
                     /ApEinfo_revcolor=#b7e6d7
                     /ApEinfo_fwdcolor=#b7e6d7
     misc_feature    457..582
                     /label="HIV-1 psi"
                     /ApEinfo_revcolor=#b4abac
                     /ApEinfo_fwdcolor=#b4abac
     rep_origin      7263..7945
                     /label="ColE1 origin"
                     /ApEinfo_revcolor=#9eafd2
                     /ApEinfo_fwdcolor=#9eafd2
     misc_feature    5222..5343
                     /label="SV40 polyA"
                     /ApEinfo_revcolor=#84b0dc
                     /ApEinfo_fwdcolor=#84b0dc
     misc_feature    7023..7028
                     /label="BsaI 3"
                     /ApEinfo_revcolor=#b4abac
                     /ApEinfo_fwdcolor=#b4abac
     misc_feature    233..413
                     /label="5' LTR (truncated)"
                     /ApEinfo_revcolor=#b1ff67
                     /ApEinfo_fwdcolor=#b1ff67
     misc_feature    4971..4976
                     /label="BsaI 2"
                     /ApEinfo_revcolor=#ff9ccd
                     /ApEinfo_fwdcolor=#ff9ccd
     misc_feature    3443..3505
                     /label="T2A"
                     /ApEinfo_revcolor=#c7b0e3
                     /ApEinfo_fwdcolor=#c7b0e3
     CDS             6506..7165
                     /label="AmpR"
                     /ApEinfo_revcolor=#ffef86
                     /ApEinfo_fwdcolor=#ffef86
     misc_feature    4917..5150
                     /label="3' UTR (deltaU3) = SIN"
                     /ApEinfo_revcolor=#faac61
                     /ApEinfo_fwdcolor=#faac61
     misc_feature    6308..6376
                     /label="signal sequence"
                     /ApEinfo_revcolor=#c6c9d1
                     /ApEinfo_fwdcolor=#c6c9d1
     misc_feature    1945..2656
                     /label="CAG promoter"
                     /ApEinfo_revcolor=#84b0dc
                     /ApEinfo_fwdcolor=#84b0dc
     misc_feature    4215..4803
                     /label="WPRE"
                     /ApEinfo_revcolor=#f8d3a9
                     /ApEinfo_fwdcolor=#f8d3a9
     misc_feature    6203..6307
                     /label="AmpR promoter"
                     /ApEinfo_revcolor=#9eafd2
                     /ApEinfo_fwdcolor=#9eafd2
     promoter        8350..8368
                     /label="T3 promoter"
                     /ApEinfo_revcolor=#9eafd2
                     /ApEinfo_fwdcolor=#9eafd2
     misc_feature    1075..1308
                     /label="RRE"
                     /ApEinfo_revcolor=#c7b0e3
                     /ApEinfo_fwdcolor=#c7b0e3
     misc_feature    2717..3442
                     /label="KillerRed"
                     /ApEinfo_revcolor=#ff9ccd
                     /ApEinfo_fwdcolor=#ff9ccd
     rep_origin      5736..6042
                     /label="F1 ori"
                     /ApEinfo_revcolor=#9eafd2
                     /ApEinfo_fwdcolor=#9eafd2
     primer_bind     8351..8370
                     /label="T3"
                     /ApEinfo_revcolor=#85dae9
                     /ApEinfo_fwdcolor=#85dae9
     misc_feature    234..239
                     /label="BsaI 1"
                     /ApEinfo_revcolor=#c7b0e3
                     /ApEinfo_fwdcolor=#c7b0e3
     rep_origin      5719..6174
                     /label="M13 origin"
                     /ApEinfo_revcolor=#9eafd2
                     /ApEinfo_fwdcolor=#9eafd2
     misc_feature    3506..4198
                     /label="TagBFP2"
                     /ApEinfo_revcolor=#84b0dc
                     /ApEinfo_fwdcolor=#84b0dc
     primer_bind     8313..8333
                     /label="M13-rev"
                     /ApEinfo_revcolor=#85dae9
                     /ApEinfo_fwdcolor=#85dae9
     CDS             5646..5714
                     /label="LacZ alpha"
                     /ApEinfo_revcolor=#84b0dc
                     /ApEinfo_fwdcolor=#84b0dc
     misc_feature    1..232
                     /label="RSV"
                     /ApEinfo_revcolor=#c7b0e3
                     /ApEinfo_fwdcolor=#c7b0e3
     misc_binding    8285..8307
                     /label="LacO"
                     /ApEinfo_revcolor=#84b0dc
                     /ApEinfo_fwdcolor=#84b0dc
     misc_feature    2657..2716
                     /label="Human_membrain_localisation_signal"
                     /ApEinfo_revcolor=#75c6a9
                     /ApEinfo_fwdcolor=#75c6a9
     primer_bind     complement(5558..5575)
                     /label="M13-fwd"
                     /ApEinfo_revcolor=#85dae9
                     /ApEinfo_fwdcolor=#85dae9
ORIGIN
        1 ttaatgtagt cttatgcaat actcttgtag tcttgcaaca tggtaacgat gagttagcaa
       61 catgccttac aaggagagaa aaagcaccgt gcatgccgat tggtggaagt aaggtggtac
      121 gatcgtgcct tattaggaag gcaacagacg ggtctgacat ggattggacg aaccactgaa
      181 ttgccgcatt gcagagatat tgtatttaag tgcctagctc gatacaataa acgggCctct
      241 ctggttagac cagatctgag cctgggagct ctctggctaa ctagggaacc cactgcttaa
      301 gcctcaataa agcttgcctt gagtgcttca agtagtgtgt gcccgtctgt tgtgtgactc
      361 tggtaactag agatccctca gaccctttta gtcagtgtgg aaaatctcta gcagtggcgc
      421 ccgaacaggg acctgaaagc gaaagggaaa ccagagctct ctcgacgcag gactcggctt
      481 gctgaagcgc gcacggcaag aggcgagggg cggcgactgg tgagtacgcc aaaaattttg
      541 actagcggag gctagaagga gagagatggg tgcgagagcg tcagtattaa gcgggggaga
      601 attagatcgc gatgggaaaa aattcggtta aggccagggg gaaagaaaaa atataaatta
      661 aaacatatag tatgggcaag cagggagcta gaacgattcg cagttaatcc tggcctgtta
      721 gaaacatcag aaggctgtag acaaatactg ggacagctac aaccatccct tcagacagga
      781 tcagaagaac ttagatcatt atataataca gtagcaaccc tctattgtgt gcatcaaagg
      841 atagagataa aagacaccaa ggaagcttta gacaagatag aggaagagca aaacaaaagt
      901 aagaccaccg cacagcaagc ggccgctgat cttcagacct ggaggaggag atatgaggga
      961 caattggaga agtgaattat ataaatataa agtagtaaaa attgaaccat taggagtagc
     1021 acccaccaag gcaaagagaa gagtggtgca gagagaaaaa agagcagtgg gaataggagc
     1081 tttgttcctt gggttcttgg gagcagcagg aagcactatg ggcgcagcct caatgacgct
     1141 gacggtacag gccagacaat tattgtctgg tatagtgcag cagcagaaca atttgctgag
     1201 ggctattgag gcgcaacagc atctgttgca actcacagtc tggggcatca agcagctcca
     1261 ggcaagaatc ctggctgtgg aaagatacct aaaggatcaa cagctcctgg ggatttgggg
     1321 ttgctctgga aaactcattt gcaccactgc tgtgccttgg aatgctagtt ggagtaataa
     1381 atctctggaa cagatttgga atcacacgac ctggatggag tgggacagag aaattaacaa
     1441 ttacacaagc ttaatacact ccttaattga agaatcgcaa aaccagcaag aaaagaatga
     1501 acaagaatta ttggaattag ataaatgggc aagtttgtgg aattggttta acataacaaa
     1561 ttggctgtgg tatataaaat tattcataat gatagtagga ggcttggtag gtttaagaat
     1621 agtttttgct gtactttcta tagtgaatag agttaggcag ggatattcac cattatcgtt
     1681 tcagacccac ctcccaaccc cgaggggacc cgacaggccc gaaggaatag aagaagaagg
     1741 tggagagaga gacagagaca gatccattcg attagtgaac ggatctcgac ggtatcggtt
     1801 aacttttaaa agaaaagggg ggattggggg gtacagtgca ggggaaagaa tagtagacat
     1861 aatagcaaca gacatacaaa ctaaagaatt acaaaaacaa attacaaaaa ttcaaaattt
     1921 tccgatcacg agacTAGCgg atccggagtt gtgactggat ctgatatcat cgtcgacatt
     1981 gattattgac tagttattaa tagtaatcaa ttacggggtc attagttcat agcccatata
     2041 tggagttccg cgttacataa cttacggtaa atggcccgcc tggctgaccg cccaacgacc
     2101 cccgcccatt gacgtcaata atgacgtatg ttcccatagt aacgccaata gggactttcc
     2161 attgacgtca atgggtggag tatttacggt aaactgccca cttggcagta catcaagtgt
     2221 atcatatgcc aagtacgccc cctattgacg tcaatgacgg taaatggccc gcctggcatt
     2281 atgcccagta catgacctta tgggactttc ctacttggca gtacatctac gtattagtca
     2341 tcgctattac catggtcgag gtgagcccca cgttctgctt cactctcccc atctcccccc
     2401 cctccccacc cccaattttg tatttattta ttttttaatt attttgtgca gcgatggggg
     2461 cggggggggg gggggcgcgc gccaggcggg gcggggcggg gcgaggggcg gggcggggcg
     2521 aggcggagag gtgcggcggc agccaatcag agcggcgcgc tccgaaagtt tccttttatg
     2581 gcgaggcggc ggcggcggcg gccctataaa aagcgaagcg cgcggcgggc gggagtcgct
     2641 gcgttgggac gccaccATGC TGTGCTGTAT GAGAAGAACC AAACAGGTTG AAAAGAATGA
     2701 TGAGGACCAA AAGATAATGA GAGGATCCGA GGGCGGCCCC GCCCTGTTCC AGagtGACAT
     2761 GACCTTCAAA ATCTTCATCG ACGGCGAGGT GAATGGCCAG AAGTTCACCA TCGTGGCCGA
     2821 CGGCAGCAGC AAGTTCCCCC ACGGCGACTT CAACGTGCAT GCCGTGTGCG AAACCGGCAA
     2881 GCTGCCCATG AGCTGGAAGC CCATCTGCCA CCTGATCCAG TACGGCGAGC CCTTCTTCGC
     2941 CCGCTACCCC GACGGCATCA GCCATTTCGC CCAGGAGTGC TTCCCCGAGG GCCTGAGCAT
     3001 CGACCGCACC GTGCGCTTCG AGAACGACGG CACCATGACC AGCCACCACA CCTACGAGCT
     3061 GGACGACACC TGCGTGGTGA GCCGCATCAC CGTGAACTGC GACGGCTTCC AGCCCGACGG
     3121 CCCCATCATG CGCGACCAGC TGGTGGACAT CCTGCCCAAC GAAACCCACA TGTTCCCCCA
     3181 CGGCCCCAAC GCCGTGCGCC AGCTGGCCTT CATCGGCTTC ACCACCGCCG ACGGCGGCCT
     3241 GATGATGGGC CACTTCGACA GCAAGATGAC CTTCAACGGC AGTCGCGCCA TCGAGATCCC
     3301 CGGCCCACAT TTCGTGACCA TCATCACCAA GCAGATGAGG GACACCAGCG ACAAGCGCGA
     3361 CCACGTGTGC CAGCGCGAGG TGGCCTACGC CCACAGCGTA CCCCGCATCA CCAGCGCCAT
     3421 CGGTAGCGAC GAGGATTCAG GTggtagcgg agagggcaga ggaagccttc taacatgcgg
     3481 tgacgtggag gagaatcccg gcccaatgag cgagctgatt aaggagaaca tgcacatgaa
     3541 gctgtacatg gagggcaccg tggacaacca tcacttcaag tgcacatccg agggcgaagg
     3601 caagccctac gagggcaccc agaccatgag aatcaaggtg gtcgagggcg gccctctccc
     3661 cttcgccttc gacatcctgg ctactagctt cctctacggc agcaagacct tcatcaacca
     3721 cacccagggc atccccgact tcttcaagca gtccttccct gagggcttca catgggagag
     3781 agtcaccaca tacgaagatg ggggcgtgct gaccgctacc caggacacca gcctccagga
     3841 cggctgcctc atctacaacg tcaagatcag aggggtgaac ttcacatcca acggccctgt
     3901 gatgcagaag aaaacactcg gctgggaggc cttcaccgaa acgctgtacc ccgctgacgg
     3961 cggcctggaa ggcagaaacg acatggccct gaagctcgtg ggcgggagcc atctgatcgc
     4021 aaacgccaag accacatata gatccaagaa acccgctaag aacctcaaga tgcctggcgt
     4081 ctactatgtg gactacagac tggaaagaat caaggaggcc aacaacgaga cctacgtcga
     4141 gcagcacgag gtggcagtgg ccagatactg cgacctccct agcaaactgg ggcacaagTG
     4201 ATAAgtcgAC CGataatcaa cctctggatt acaaaatttg tgaaagattg actggtattc
     4261 ttaactatgt tgctcctttt acgctatgtg gatacgctgc tttaatgcct ttgtatcatg
     4321 ctattgcttc ccgtatggct ttcattttct cctccttgta taaatcctgg ttgctgtctc
     4381 tttatgagga gttgtggccc gttgtcaggc aacgtggcgt ggtgtgcact gtgtttgctg
     4441 acgcaacccc cactggttgg ggcattgcca ccacctgtca gctcctttcc gggactttcg
     4501 ctttccccct ccctattgcc acggcggaac tcatcgccgc ctgccttgcc cgctgctgga
     4561 caggggctcg gctgttgggc actgacaatt ccgtggtgtt gtcggggaag ctgacgtcct
     4621 ttccatggct gctcgcctgt gttgccacct ggattctgcg cgggacgtcc ttctgctacg
     4681 tcccttcggc cctcaatcca gcggaccttc cttcccgcgg cctgctgccg gctctgcggc
     4741 ctcttccgcg tcttcgcctt cgccctcaga cgagtcggat ctccctttgg gccgcctccc
     4801 cgcatcggga attcgctcaa gcttcgaatt aattctgcag agctcggtac ctttaagacc
     4861 aatgacttac aaggcagctg tagatcttag ccacttttta aaagaaaagg ggggactgga
     4921 agggctaatt cactcccaac gaagacaaga tctgcttttt gcttgtactg ggCctctctg
     4981 gttagaccag atctgagcct gggagctctc tggctaacta gggaacccac tgcttaagcc
     5041 tcaataaagc ttgccttgag tgcttcaagt agtgtgtgcc cgtctgttgt gtgactctgg
     5101 taactagaga tccctcagac ccttttagtc agtgtggaaa atctctagca gtagtagttc
     5161 atgtcatctt attattcagt atttataact tgcaaagaaa tgaatatcag agagtgagag
     5221 gaacttgttt attgcagctt ataatggtta caaataaagc aatagcatca caaatttcac
     5281 aaataaagca tttttttcac tgcattctag ttgtggtttg tccaaactca tcaatgtatc
     5341 ttatcatgtc tggctctagc tatcccgccc ctaactccgc ccagttccgc ccattctccg
     5401 ccccatggct gactaatttt ttttatttat gcagaggccg aggccgcctc ggcctctgag
     5461 ctattccaga agtagtgagg aggctttttt ggaggcctag gcttttgcgt cgagacgtac
     5521 ccaattcgcc ctatagtgag tcgtattacg cgcgctcact ggccgtcgtt ttacaacgtc
     5581 gtgactggga aaaccctggc gttacccaac ttaatcgcct tgcagcacat ccccctttcg
     5641 ccagctggcg taatagcgaa gaggcccgca ccgatcgccc ttcccaacag ttgcgcagcc
     5701 tgaatggcga atggcgcgac gcgccctgta gcggcgcatt aagcgcggcg ggtgtggtgg
     5761 ttacgcgcag cgtgaccgct acacttgcca gcgccctagc gcccgctcct ttcgctttct
     5821 tcccttcctt tctcgccacg ttcgccggct ttccccgtca agctctaaat cgggggctcc
     5881 ctttagggtt ccgatttagt gctttacggc acctcgaccc caaaaaactt gattagggtg
     5941 atggttcacg tagtgggcca tcgccctgat agacggtttt tcgccctttg acgttggagt
     6001 ccacgttctt taatagtgga ctcttgttcc aaactggaac aacactcaac cctatctcgg
     6061 tctattcttt tgatttataa gggattttgc cgatttcggc ctattggtta aaaaatgagc
     6121 tgatttaaca aaaatttaac gcgaatttta acaaaatatt aacgtttaca atttcccagg
     6181 tggcactttt cggggaaatg tgcgcggaac ccctatttgt ttatttttct aaatacattc
     6241 aaatatgtat ccgctcatga gacaataacc ctgataaatg cttcaataat attgaaaaag
     6301 gaagagtatg agtattcaac atttccgtgt cgcccttatt cccttttttg cggcattttg
     6361 ccttcctgtt tttgctcacc cagaaacgct ggtgaaagta aaagatgctg aagatcagtt
     6421 gggtgcacga gtgggttaca tcgaactgga tctcaacagc ggtaagatcc ttgagagttt
     6481 tcgccccgaa gaacgttttc caatgatgag cacttttaaa gttctgctat gtggcgcggt
     6541 attatcccgt attgacgccg ggcaagagca actcggtcgc cgcatacact attctcagaa
     6601 tgacttggtt gagtactcac cagtcacaga aaagcatctt acggatggca tgacagtaag
     6661 agaattatgc agtgctgcca taaccatgag tgataacact gcggccaact tacttctgac
     6721 aacgatcgga ggaccgaagg agctaaccgc ttttttgcac aacatggggg atcatgtaac
     6781 tcgccttgat cgttgggaac cggagctgaa tgaagccata ccaaacgacg agcgtgacac
     6841 cacgatgcct gtagcaatgg caacaacgtt gcgcaaacta ttaactggcg aactacttac
     6901 tctagcttcc cggcaacaat taatagactg gatggaggcg gataaagttg caggaccact
     6961 tctgcgctcg gcccttccgg ctggctggtt tattgctgat aaatctggag ccggtgagcg
     7021 tgggtctcgc ggtatcattg cagcactggg gccagatggt aagccctccc gtatcgtagt
     7081 tatctacacg acggggagtc aggcaactat ggatgaacga aatagacaga tcgctgagat
     7141 aggtgcctca ctgattaagc attggtaact gtcagaccaa gtttactcat atatacttta
     7201 gattgattta aaacttcatt tttaatttaa aaggatctag gtgaagatcc tttttgataa
     7261 tctcatgacc aaaatccctt aacgtgagtt ttcgttccac tgagcgtcag accccgtaga
     7321 aaagatcaaa ggatcttctt gagatccttt ttttctgcgc gtaatctgct gcttgcaaac
     7381 aaaaaaacca ccgctaccag cggtggtttg tttgccggat caagagctac caactctttt
     7441 tccgaaggta actggcttca gcagagcgca gataccaaat actgtccttc tagtgtagcc
     7501 gtagttaggc caccacttca agaactctgt agcaccgcct acatacctcg ctctgctaat
     7561 cctgttacca gtggctgctg ccagtggcga taagtcgtgt cttaccgggt tggactcaag
     7621 acgatagtta ccggataagg cgcagcggtc gggctgaacg gggggttcgt gcacacagcc
     7681 cagcttggag cgaacgacct acaccgaact gagataccta cagcgtgagc tatgagaaag
     7741 cgccacgctt cccgaaggga gaaaggcgga caggtatccg gtaagcggca gggtcggaac
     7801 aggagagcgc acgagggagc ttccaggggg aaacgcctgg tatctttata gtcctgtcgg
     7861 gtttcgccac ctctgacttg agcgtcgatt tttgtgatgc tcgtcagggg ggcggagcct
     7921 atggaaaaac gccagcaacg cggccttttt acggttcctg gccttttgct ggccttttgc
     7981 tcacatgttc tttcctgcgt tatcccctga ttctgtggat aaccgtatta ccgcctttga
     8041 gtgagctgat accgctcgcc gcagccgaac gaccgagcgc agcgagtcag tgagcgagga
     8101 agcggaagag cgcccaatac gcaaaccgcc tctccccgcg cgttggccga ttcattaatg
     8161 cagctggcac gacaggtttc ccgactggaa agcgggcagt gagcgcaacg caattaatgt
     8221 gagttagctc actcattagg caccccaggc tttacacttt atgcttccgg ctcgtatgtt
     8281 gtgtggaatt gtgagcggat aacaatttca cacaggaaac agctatgacc atgattacgc
     8341 caagcgcgca attaaccctc actaaaggga acaaaagctg gagctgcaag c
//
