# Supplementary material for: Genetically Encoded Red Photosensitizers with Enhanced Phototoxicity
Source: Int J Mol Sci. 2020 Nov 20;21(22):8800. doi: 10.3390/ijms21228800 (PMC7709005; doi:10.3390/ijms21228800)
Supplement: Supplementary file 1 [file ijms-21-08800-s001.zip › Supplementary/Sequences/KillerRed pBAD Level 1.gb]

LOCUS       KillerRed_pBAD_Level_1  4733 bp ds-DNA     circular     08-OCT-2020
DEFINITION  .
FEATURES             Location/Qualifiers
     misc_feature    1268..1272
                     /label="bsa"
                     /ApEinfo_revcolor=#f58a5e
                     /ApEinfo_fwdcolor=#f58a5e
     misc_feature    1090..1095
                     /label="Stop codons"
                     /ApEinfo_revcolor=#d6b295
                     /ApEinfo_fwdcolor=#d6b295
     misc_feature    2324..2353
                     /label="2"
                     /ApEinfo_revcolor=#c6c9d1
                     /ApEinfo_fwdcolor=#c6c9d1
     misc_feature    364..1089
                     /label="KillerRed"
                     /ApEinfo_revcolor=#ff9ccd
                     /ApEinfo_fwdcolor=#ff9ccd
     misc_feature    1255..1285
                     /label="1"
                     /ApEinfo_revcolor=#85dae9
                     /ApEinfo_fwdcolor=#85dae9
     misc_feature    1..285
                     /label="pBAD promoter"
                     /ApEinfo_revcolor=#b7e6d7
                     /ApEinfo_fwdcolor=#b7e6d7
     misc_feature    1304..1390
                     /label="rob T1 terminator"
                     /ApEinfo_revcolor=#b7e6d7
                     /ApEinfo_fwdcolor=#b7e6d7
     misc_feature    complement(1134..1151)
                     /label="pBAD rev"
                     /ApEinfo_revcolor=#b4abac
                     /ApEinfo_fwdcolor=#b4abac
     misc_feature    2335..2340
                     /label="bsa"
                     /ApEinfo_revcolor=#b1ff67
                     /ApEinfo_fwdcolor=#b1ff67
     misc_feature    2481..3707
                     /label="pBR322"
                     /ApEinfo_revcolor=#b7e6d7
                     /ApEinfo_fwdcolor=#b7e6d7
ORIGIN
        1 aagaaaccaa ttgtccatat tgcatcagac attgccgtca ctgcgtcttt tactggctct
       61 tctcgctaac caaaccggta accccgctta ttaaaagcat tctgtaacaa agcgggacca
      121 aagccatgac aaaaacgcgt aacaaaagtg tctataatca cggcagaaaa gtccacattg
      181 attatttgca cggcgtcaca ctttgctatg ccatagcatt tttatccata agattagcgg
      241 atcctacctg acgcttttta tcgcaactct ctactgtttc tccatacccg ttttttgggc
      301 taacaggagg aattaaccat ggggggttct catcatcatc atcatcatgg aatggctagc
      361 GCAATGAGAG GATCCGAGGG CGGCCCCGCC CTGTTCCAGa gtGACATGAC CTTCAAAATC
      421 TTCATCGACG GCGAGGTGAA TGGCCAGAAG TTCACCATCG TGGCCGACGG CAGCAGCAAG
      481 TTCCCCCACG GCGACTTCAA CGTGCATGCC GTGTGCGAAA CCGGCAAGCT GCCCATGAGC
      541 TGGAAGCCCA TCTGCCACCT GATCCAGTAC GGCGAGCCCT TCTTCGCCCG CTACCCCGAC
      601 GGCATCAGCC ATTTCGCCCA GGAGTGCTTC CCCGAGGGCC TGAGCATCGA CCGCACCGTG
      661 CGCTTCGAGA ACGACGGCAC CATGACCAGC CACCACACCT ACGAGCTGGA CGACACCTGC
      721 GTGGTGAGCC GCATCACCGT GAACTGCGAC GGCTTCCAGC CCGACGGCCC CATCATGCGC
      781 GACCAGCTGG TGGACATCCT GCCCAACGAA ACCCACATGT TCCCCCACGG CCCCAACGCC
      841 GTGCGCCAGC TGGCCTTCAT CGGCTTCACC ACCGCCGACG GCGGCCTGAT GATGGGCCAC
      901 TTCGACAGCA AGATGACCTT CAACGGCAGT CGCGCCATCG AGATCCCCGG CCCACATTTC
      961 GTGACCATCA TCACCAAGCA GATGAGGGAC ACCAGCGACA AGCGCGACCA CGTGTGCCAG
     1021 CGCGAGGTGG CCTACGCCCA CAGCGTACCC CGCATCACCA GCGCCATCGG TAGCGACGAG
     1081 GATTCAGGTt aatgaaagct tggctgtttt ggcggatgag agaagatttt cagcctgata
     1141 cagattaaat cagaacgcag aagcggtctg ataaaacaga atttgcctgg cggcagtagc
     1201 gcggtggtcc cacctgaccc catgccgaac tcagaagtga aacgccgtag cgccgatggt
     1261 agtgtggggC ctccccatgc gagagtaggg aactgccagg catcaaataa aacgaaaggc
     1321 tcagtcgaaa gactgggcct ttcgttttat ctgttgtttg tcggtgaacg ctctcctgag
     1381 taggacaaat ccgccgggag cggatttgaa cgttgcgaag caacggcccg gagggtggcg
     1441 ggcaggacgc ccgccataaa ctgccaggca tcaaattaag cagaaggcca tcctgacgga
     1501 tggccttttt gcgtttctac aaactctttt gtttattttt ctaaatacat tcaaatatgt
     1561 atccgctcat gagacaataa ccctgataaa tgcttcaata atattgaaaa aggaagagta
     1621 tgagtattca acatttccgt gtcgccctta ttcccttttt tgcggcattt tgccttcctg
     1681 tttttgctca cccagaaacg ctggtgaaag taaaagatgc tgaagatcag ttgggtgcac
     1741 gagtgggtta catcgaactg gatctcaaca gcggtaagat ccttgagagt tttcgccccg
     1801 aagaacgttt tccaatgatg agcactttta aagttctgct atgtggcgcg gtattatccc
     1861 gtgttgacgc cgggcaagag caactcggtc gccgcataca ctattctcag aatgacttgg
     1921 ttgagtactc accagtcaca gaaaagcatc ttacggatgg catgacagta agagaattat
     1981 gcagtgctgc cataaccatg agtgataaca ctgcggccaa cttacttctg acaacgatcg
     2041 gaggaccgaa ggagctaacc gcttttttgc acaacatggg ggatcatgta actcgccttg
     2101 atcgttggga accggagctg aatgaagcca taccaaacga cgagcgtgac accacgatgc
     2161 ctgtagcaat ggcaacaacg ttgcgcaaac tattaactgg cgaactactt actctagctt
     2221 cccggcaaca attaatagac tggatggagg cggataaagt tgcaggacca cttctgcgct
     2281 cggcccttcc ggctggctgg tttattgctg ataaatctgg agccggtgag cgtgggtcCc
     2341 gcggtatcat tgcagcactg gggccagatg gtaagccctc ccgtatcgta gttatctaca
     2401 cgacggggag tcaggcaact atggatgaac gaaatagaca gatcgctgag ataggtgcct
     2461 cactgattaa gcattggtaa ctgtcagacc aagtttactc atatatactt tagattgatt
     2521 taaaacttca tttttaattt aaaaggatct aggtgaagat cctttttgat aatctcatga
     2581 ccaaaatccc ttaacgtgag ttttcgttcc actgagcgtc agaccccgta gaaaagatca
     2641 aaggatcttc ttgagatcct ttttttctgc gcgtaatctg ctgcttgcaa acaaaaaaac
     2701 caccgctacc agcggtggtt tgtttgccgg atcaagagct accaactctt tttccgaagg
     2761 taactggctt cagcagagcg cagataccaa atactgtcct tctagtgtag ccgtagttag
     2821 gccaccactt caagaactct gtagcaccgc ctacatacct cgctctgcta atcctgttac
     2881 cagtggctgc tgccagtggc gataagtcgt gtcttaccgg gttggactca agacgatagt
     2941 taccggataa ggcgcagcgg tcgggctgaa cggggggttc gtgcacacag cccagcttgg
     3001 agcgaacgac ctacaccgaa ctgagatacc tacagcgtga gctatgagaa agcgccacgc
     3061 ttcccgaagg gagaaaggcg gacaggtatc cggtaagcgg cagggtcgga acaggagagc
     3121 gcacgaggga gcttccaggg ggaaacgcct ggtatcttta tagtcctgtc gggtttcgcc
     3181 acctctgact tgagcgtcga tttttgtgat gctcgtcagg ggggcggagc ctatggaaaa
     3241 acgccagcaa cgcggccttt ttacggttcc tggccttttg ctggcctttt gctcacatgt
     3301 tctttcctgc gttatcccct gattctgtgg ataaccgtat taccgccttt gagtgagctg
     3361 ataccgctcg ccgcagccga acgaccgagc gcagcgagtc agtgagcgag gaagcggaag
     3421 agcgcctgat gcggtatttt ctccttacgc atctgtgcgg tatttcacac cgcatatggt
     3481 gcactctcag tacaatctgc tctgatgccg catagttaag ccagtataca ctccgctatc
     3541 gctacgtgac tgggtcatgg ctgcgccccg acacccgcca acacccgctg acgcgccctg
     3601 acgggcttgt ctgctcccgg catccgctta cagacaagct gtgaccgtct ccgggagctg
     3661 catgtgtcag aggttttcac cgtcatcacc gaaacgcgcg aggcagcaga tcaattcgcg
     3721 cgcgaaggcg aagcggcatg cataatgtgc ctgtcaaatg gacgaagcag ggattctgca
     3781 aaccctatgc tactccgtca agccgtcaat tgtctgattc gttaccaatt atgacaactt
     3841 gacggctaca tcattcactt tttcttcaca accggcacgg aactcgctcg ggctggcccc
     3901 ggtgcatttt ttaaataccc gcgagaaata gagttgatcg tcaaaaccaa cattgcgacc
     3961 gacggtggcg ataggcatcc gggtggtgct caaaagcagc ttcgcctggc tgatacgttg
     4021 gtcctcgcgc cagcttaaga cgctaatccc taactgctgg cggaaaagat gtgacagacg
     4081 cgacggcgac aagcaaacat gctgtgcgac gctggcgata tcaaaattgc tgtctgccag
     4141 gtgatcgctg atgtactgac aagcctcgcg tacccgatta tccatcggtg gatggagcga
     4201 ctcgttaatc gcttccatgc gccgcagtaa caattgctca agcagattta tcgccagcag
     4261 ctccgaatag cgcccttccc cttgcccggc gttaatgatt tgcccaaaca ggtcgctgaa
     4321 atgcggctgg tgcgcttcat ccgggcgaaa gaaccccgta ttggcaaata ttgacggcca
     4381 gttaagccat tcatgccagt aggcgcgcgg acgaaagtaa acccactggt gataccattc
     4441 gcgagcctcc ggatgacgac cgtagtgatg aatctctcct ggcgggaaca gcaaaatatc
     4501 acccggtcgg caaacaaatt ctcgtccctg atttttcacc accccctgac cgcgaatggt
     4561 gagattgaga atataacctt tcattcccag cggtcggtcg ataaaaaaat cgagataacc
     4621 gttggcctca atcggcgtta aacccgccac cagatgggca ttaaacgagt atcccggcag
     4681 caggggatca ttttgcgctt cagccatact tttcatactc ccgccattca gag
//
